# Supplementary material for: Phosphoproteomic Landscape of AML Cells Treated with the ATP-Competitive CK2 Inhibitor CX-4945
Source: Cells. 2021 Feb 5;10(2):338. doi: 10.3390/cells10020338 (PMC7915770; doi:10.3390/cells10020338)
Supplement: Supplementary file 1 [file cells-10-00338-s001.zip]

Archive with 7 entries (7 files):
- Table S1.xlsx
- Table S2.xlsx
- Table S3.xlsx
- Table S4.xlsx
- Table S5.xlsx
- Supplementary Figures.docx
- Supplementary Methods.docx
