# Supplementary material for: Phosphoproteomic Landscape of AML Cells Treated with the ATP-Competitive CK2 Inhibitor CX-4945
Source: Cells. 2021 Feb 5;10(2):338. doi: 10.3390/cells10020338 (PMC7915770; doi:10.3390/cells10020338)
Supplement: Supplementary file 1 [file cells-10-00338-s001.zip › Table S1.xlsx]

## Sheet: HL-60 All Phosphoproteome
Phosphoproteome identified in HL-60 cells – Unique phosphopeptides dataset
Phosphosite	Protein	Protein names	Gene names	-log10 (p-value)	log2 FC (treated vs control)	Amino acid	Position	Seq window 13 aa	Localization prob	Multiplicity	Charge	Intensity cxh-1	Intensity cxh-2	Intensity cxh-3	Intensity cxhc-1	Intensity cxhc-2	Intensity cxhc-3	C: Student's T-test Significant Intensity cxh_Intensity cxhc	C: Student's T-test significant	C: GOBP name	C: GOMF name	C: GOCC name	N: PEP	N: Score	N: Delta score	N: Score for localization	N: Mass error [ppm]	N: Intensity	N: Occupancy cxh-1	N: Occupancy cxh-2	N: Occupancy cxh-3	N: Occupancy cxhc-1	N: Occupancy cxhc-2	N: Occupancy cxhc-3	N: Student's T-test Test statistic Intensity cxh_Intensity cxhc	T: Proteins	T: Positions within proteins	T: Leading proteins	T: Unique identifier	M: Number of Phospho (STY)	M: Protein group IDs
Q00341-S-31	Q00341	Vigilin	HDLBP	3.53023	-1.7934	S	31	KVATLNSEEESDP	1	___1	2	23.9433	24.2623	24.3218	26.0259	26.1004	25.7813	+	Intensity cxh_Intensity cxhc	alcohol metabolic process;cholesterol metabolic process;establishment of localization;lipid metabolic process;lipid transport;metabolic process;organic substance transport;primary metabolic process;small molecule metabolic process;steroid metabolic process;sterol metabolic process;transport	binding;lipid binding	cell part;cytoplasm;extracellular region part;high-density lipoprotein particle;intracellular membrane-bounded organelle;intracellular organelle;intracellular part;macromolecular complex;membrane;membrane-bounded organelle;nucleus;organelle;plasma lipoprotein particle;plasma membrane;protein-lipid complex	9.1e-98	257.37	231.94	257.37	-0.67822	255160000	0.193	0.17718	0.80514	0.36642	0.51316	0.36	-11.8023	Q00341;A0A024R4E5;Q00341-2;C9J5E5;C9JIZ1;C9JZI8;C9JHZ8;C9JES8;C9JHS7;C9JT62;C9JK79;C9JQ82;C9JBS3;C9JEJ8;A0A0E3D6N3;C9JHN6;C9JMQ6	31;31;67;31;31;31;31;31;31;31;31;31;31;31;31;31;31	Q00341	UID1	1	1
O60841-S-113	O60841	Eukaryotic translation initiation factor 5B	EIF5B	2.2789	-1.02925	S	113	SFDDNDSEELEDK	1	___1	2	27.4196	28.0189	27.6148	28.8322	28.6353	28.6735	+	Intensity cxh_Intensity cxhc	biological regulation;biosynthetic process;cellular biosynthetic process;cellular macromolecule biosynthetic process;cellular macromolecule metabolic process;cellular metabolic process;cellular process;cellular protein metabolic process;gene expression;macromolecule biosynthetic process;macromolecule metabolic process;metabolic process;posttranscriptional regulation of gene expression;primary met…	binding;catalytic activity;GTP binding;GTPase activity;guanyl nucleotide binding;guanyl ribonucleotide binding;hydrolase activity;hydrolase activity, acting on acid anhydrides;hydrolase activity, acting on acid anhydrides, in phosphorus-containing anhydrides;nucleic acid binding;nucleoside-triphosphatase activity;nucleotide binding;purine nucleotide binding;purine ribonucleoside triphosphate bind…	cell part;cytoplasm;cytoplasmic part;cytosol;intracellular part	3.36e-120	288.3	246.24	254.71	0.1665	2335500000	0.363	0.27152	0.40381	0.73692	0.53133	0.535	-5.51924	O60841;A0A087WUT6	113;113	O60841	UID31	1;2	68
Q96T37-S-700	Q96T37	Putative RNA-binding protein 15	RBM15	1.77596	1.07732	S	700	LLLERPSPIRDRR	1	___1	3	26.9545	27.5817	27.5539	25.9301	26.4189	26.5091	+	Intensity cxh_Intensity cxhc	anatomical structure development;anatomical structure morphogenesis;biological regulation;blood vessel development;branching morphogenesis of a tube;cardiac septum morphogenesis;developmental process;hemopoietic or lymphoid organ development;morphogenesis of a branching epithelium;morphogenesis of a branching structure;morphogenesis of an epithelium;multicellular organismal process;negative regul…	binding;nucleotide binding	cell part;intracellular organelle part;intracellular part;membrane;nuclear membrane;nuclear part;nucleoplasm;organelle membrane;organelle part	0.000467813	116.96	65.415	116.96	-0.76518	2459200000	NaN	NaN	NaN	NaN	NaN	NaN	3.95476	Q96T37;A0A087WWP4;Q96T37-4;Q96T37-2;Q96T37-3	700;656;656;700;700	Q96T37	UID43	1	102
Q9Y2Y9-S-162	Q9Y2Y9	Krueppel-like factor 13	KLF13	1.81038	1.21845	S	162	SRADLESPQRKHK	1	___1	2	25.5925	25.9796	26.4213	24.4153	24.9748	24.9478	+	Intensity cxh_Intensity cxhc	biological regulation;biosynthetic process;cellular biosynthetic process;cellular macromolecule biosynthetic process;cellular macromolecule metabolic process;cellular metabolic process;cellular nitrogen compound metabolic process;cellular process;macromolecule biosynthetic process;macromolecule metabolic process;metabolic process;negative regulation of biological process;negative regulation of ce…	binding;cation binding;DNA binding;ion binding;metal ion binding;nucleic acid binding	cell part;intracellular membrane-bounded organelle;intracellular organelle;intracellular part;membrane-bounded organelle;nucleus;organelle	0.00537039	121.61	87.863	121.61	1.3649	315060000	NaN	NaN	NaN	NaN	NaN	NaN	4.05008	Q9Y2Y9;A0A087X1K6	162;160	Q9Y2Y9	UID78	1	200
Q9ULT8-S-357	Q9ULT8	E3 ubiquitin-protein ligase HECTD1	HECTD1	1.36068	-1.05268	S	357	GLRRLDSSGERSH	0.982759	___1	2	26.5105	26.1821	27.0323	27.2956	27.4394	28.1479	+	Intensity cxh_Intensity cxhc	anatomical structure formation involved in morphogenesis;cellular macromolecule metabolic process;cellular metabolic process;cellular process;cellular protein metabolic process;developmental process;macromolecule metabolic process;macromolecule modification;metabolic process;neural tube closure;primary metabolic process;protein metabolic process;protein modification by small protein conjugation;p…	acid-amino acid ligase activity;binding;catalytic activity;cation binding;ion binding;ligase activity;ligase activity, forming carbon-nitrogen bonds;metal ion binding;small conjugating protein ligase activity;ubiquitin-protein ligase activity	cell part;cytoplasm;intracellular membrane-bounded organelle;intracellular organelle;intracellular part;membrane-bounded organelle;nucleus;organelle	0.0151161	94.363	54.011	76.302	0.53044	1006100000	NaN	NaN	NaN	NaN	NaN	NaN	-2.91216	Q9ULT8;A0A087X2H1;G3V4V5;A0A087WVU6	357;357;357;178	Q9ULT8	UID84	1	218
Q641Q2-S-728	Q641Q2	WASH complex subunit FAM21C;WASH complex subunit FAM21A	FAM21C;FAM21A	2.13557	-1.93194	S	728	APPLLFSDEEEKE	1	___1	2	23.7989	24.7923	23.9275	26.2401	26.4066	25.6678	+	Intensity cxh_Intensity cxhc	cellular process;endosome transport;establishment of localization;establishment of localization in cell;establishment of protein localization;intracellular transport;protein transport;retrograde transport, endosome to Golgi;transport;vesicle-mediated transport	binding;lipid binding	cell part;cytoplasmic part;early endosome;early endosome membrane;endosomal part;endosome;endosome membrane;intracellular membrane-bounded organelle;intracellular organelle;intracellular organelle part;intracellular part;macromolecular complex;membrane;membrane-bounded organelle;organelle;organelle membrane;organelle part;plasma membrane;protein complex;WASH complex	7.58e-35	197.75	172.96	197.75	-0.45399	307520000	0.202	0.87841	0.17188	0.53527	0.42904	0.193	-5.03288	A0A0A0MR88;A0A096LPC5;Q9Y4E1-4;Q9Y4E1;Q9Y4E1-6;Q9Y4E1-2;J3KP36;Q9Y4E1-3;Q641Q2;F8W7U3;Q641Q2-2;E7ESD2	728;728;728;726;728;718;670;671;728;640;728;728	A0A0A0MR88;Q641Q2	UID92	1	234;5057
O95218-S-188	O95218	Zinc finger Ran-binding domain-containing protein 2	ZRANB2	1.65508	-1.26838	S	188	KYNLDASEEEDSN	0.999985	___1	2	22.4409	23.1906	23.258	23.773	24.41	24.5116	+	Intensity cxh_Intensity cxhc	biological regulation;cellular macromolecule metabolic process;cellular metabolic process;cellular nitrogen compound metabolic process;cellular process;macromolecule metabolic process;metabolic process;mRNA metabolic process;mRNA processing;nitrogen compound metabolic process;nucleic acid metabolic process;nucleobase-containing compound metabolic process;primary metabolic process;regulation of bi…	binding;cation binding;ion binding;metal ion binding;nucleic acid binding;nucleic acid binding transcription factor activity;RNA binding;sequence-specific DNA binding transcription factor activity;transition metal ion binding;zinc ion binding	cell part;intracellular membrane-bounded organelle;intracellular organelle;intracellular organelle part;intracellular part;membrane-bounded organelle;nuclear part;nucleoplasm;nucleus;organelle;organelle part	2.6e-20	186.51	145.89	175.6	0.58043	1944000000	0.0429	0.063576	0.079165	0.10659	0.65545	0.463	-3.63169	O95218;O95218-2;A0A0C4DGV5	188;188;188	O95218	UID164	1	426
P49792-S-767	P49792	RanBP2-like and GRIP domain-containing protein 3;RANBP2-like and GRIP domain-containing protein 5/6;RANBP2-like and GRIP domain-containing protein 8;E3 SUMO-protein ligase RanBP2;RANBP2-like and GRIP domain-containing protein 1;RANBP2-like and GRIP domain-containing protein 2	RGPD3;RGPD5;RGPD8;RANBP2;RGPD1;RGPD2	2.57052	-1.85137	S	767	PLYKNGSLRNADS	0.999802	___1	2	23.073	22.3887	23.0573	24.4234	24.9914	24.6583	+	Intensity cxh_Intensity cxhc	biological regulation;biosynthetic process;carbohydrate metabolic process;carbohydrate transport;cell cycle;cell cycle process;cell surface receptor linked signaling pathway;cellular biosynthetic process;cellular component disassembly;cellular component disassembly at cellular level;cellular component organization;cellular component organization at cellular level;cellular component organization o…	binding;catalytic activity;cation binding;cis-trans isomerase activity;enzyme binding;GTPase binding;ion binding;isomerase activity;ligase activity;metal ion binding;nucleic acid binding;peptidyl-prolyl cis-trans isomerase activity;protein binding;Ran GTPase binding;Ras GTPase binding;RNA binding;small GTPase binding;transition metal ion binding;zinc ion binding	cell part;cytoplasmic part;cytosol;inclusion body;intracellular membrane-bounded organelle;intracellular organelle;intracellular organelle part;intracellular part;macromolecular complex;membrane;membrane part;membrane-bounded organelle;mitochondrion;nuclear inclusion body;nuclear membrane;nuclear part;nuclear pore;organelle;organelle membrane;organelle part;pore complex;protein complex	0.00216086	95.538	43.697	95.538	0.030289	113710000	0.13723	NaN	0.16187	0.47192	0.65666	0.29991	-6.6278	A6NKT7;J3KNE0;Q99666;O14715;J3KQ37;F8W705;Q99666-2;P49792;P0DJD0;P0DJD1;F8VYC4	768;768;767;767;627;767;767;767;758;766;766	A6NKT7;Q99666;P49792	UID217	1	552;1808;3630
Q8TCB7-S-274	Q8TCB7	Methyltransferase-like protein 6	METTL6	1.93345	2.03544	S	274	KPPKNPSPVVLGL	1	___1	2	24.8146	24.0686	25.4655	23.1356	22.3551	22.7516	+	Intensity cxh_Intensity cxhc		catalytic activity;methyltransferase activity;transferase activity;transferase activity, transferring one-carbon groups		0.0031041	81.578	52.491	81.578	1.6752	109710000	NaN	NaN	NaN	NaN	NaN	NaN	4.40386	Q8TCB7;B4DDX3	274;229	Q8TCB7	UID306	1	653
P63165-S-2	P63165	Small ubiquitin-related modifier 1	SUMO1	2.28466	-1.07588	S	2	_____MSDQEAKP	1	___1	2	28.1064	28.7366	28.3859	29.4655	29.6102	29.3808	+	Intensity cxh_Intensity cxhc	anatomical structure development;biological regulation;cell surface receptor linked signaling pathway;cellular component organization;cellular component organization at cellular level;cellular component organization or biogenesis;cellular component organization or biogenesis at cellular level;cellular localization;cellular macromolecule localization;cellular macromolecule metabolic process;cellul…	acid-amino acid ligase activity;binding;catalytic activity;enzyme binding;ligase activity;ligase activity, forming carbon-nitrogen bonds;protein binding;small conjugating protein ligase activity;SUMO ligase activity;transcription factor binding;ubiquitin protein ligase binding	cell part;cell projection;cytoplasm;dendrite;fibrillar center;intracellular membrane-bounded organelle;intracellular non-membrane-bounded organelle;intracellular organelle;intracellular organelle part;intracellular part;macromolecular complex;membrane;membrane part;membrane-bounded organelle;neuron projection;non-membrane-bounded organelle;nuclear body;nuclear membrane;nuclear part;nuclear pore;n…	2.09e-81	244.97	211.77	207.92	-0.17599	4475600000	NaN	NaN	NaN	NaN	NaN	NaN	-5.53954	P63165;B8ZZN6;B8ZZJ0;B9A032	2;2;2;2	P63165	UID327	1	758
Q9UNL2-S-105	Q9UNL2	Translocon-associated protein subunit gamma	SSR3	1.59245	-1.356	S	105	EVTRKLSEADNRK	1	___1	2	26.368	27.2015	27.3989	27.8862	28.561	28.5893	+	Intensity cxh_Intensity cxhc	biosynthetic process;cellular biosynthetic process;cellular macromolecule biosynthetic process;cellular macromolecule metabolic process;cellular metabolic process;cellular process;cellular protein metabolic process;cotranslational protein targeting to membrane;establishment of localization;establishment of localization in cell;establishment of protein localization;establishment of protein localiz…		cell part;cytoplasmic part;endoplasmic reticulum part;integral to endoplasmic reticulum membrane;integral to membrane;integral to organelle membrane;intracellular organelle part;intracellular part;intrinsic to endoplasmic reticulum membrane;intrinsic to membrane;intrinsic to organelle membrane;macromolecular complex;membrane part;organelle part;protein complex;Sec61 translocon complex;translocon …	0.00992595	85.862	67.171	58.083	0.034344	1465900000	0.306	0.27784	0.94888	0.46438	0.94953	0.5479	-3.47103	Q9UNL2;C9JA28;Q9UNL2-2;C9J365	105;105;105;53	Q9UNL2	UID354	1	822
P42331-S-533	P42331	Rho GTPase-activating protein 25	ARHGAP25	1.33055	-0.605789	S	533	KGDTLASPNSETG	1	___1	2	26.6091	26.9828	26.5276	27.5393	27.3953	27.0023	+	Intensity cxh_Intensity cxhc	biological regulation;cellular process;cellular response to stimulus;intracellular signal transduction;regulation of biological process;regulation of cellular process;regulation of response to stimulus;regulation of signal transduction;regulation of signaling;regulation of small GTPase mediated signal transduction;response to stimulus;signal transduction;small GTPase mediated signal transduction	enzyme activator activity;enzyme regulator activity;GTPase activator activity;GTPase regulator activity;nucleoside-triphosphatase regulator activity	cell part;cytoplasmic part;cytosol;intracellular part	1.07e-65	235.71	215.01	235.71	0.038755	964270000	0.0244	0.69416	0.75813	0.85382	0.83139	0.552	-2.84324	C9JB56;P42331;P42331-5;P42331-4;P42331-3;P42331-6;H7C4P1	227;533;494;534;526;527;393	C9JB56;P42331	UID358	1	827;3471
Q9UKV3-S-838	Q9UKV3	Apoptotic chromatin condensation inducer in the nucleus	ACIN1	1.67138	-1.10924	S	838	GVPAGNSDTEGGQ	0.999514	___1	2	23.0224	23.9293	23.3547	24.8201	24.3294	24.4847	+	Intensity cxh_Intensity cxhc	apoptosis;apoptotic chromosome condensation;biological regulation;cell death;cell differentiation;cellular component disassembly;cellular component disassembly at cellular level;cellular component disassembly involved in apoptosis;cellular component organization;cellular component organization at cellular level;cellular component organization or biogenesis;cellular component organization or bioge…	ATPase activity;binding;catalytic activity;enzyme binding;hydrolase activity;hydrolase activity, acting on acid anhydrides;hydrolase activity, acting on acid anhydrides, in phosphorus-containing anhydrides;nucleic acid binding;nucleoside-triphosphatase activity;nucleotide binding;protein binding;pyrophosphatase activity	cell part;cytoplasm;cytoplasmic part;cytosol;intracellular membrane-bounded organelle;intracellular non-membrane-bounded organelle;intracellular organelle;intracellular organelle part;intracellular part;membrane;membrane-bounded organelle;non-membrane-bounded organelle;nuclear body;nuclear part;nuclear speck;nucleolus;nucleoplasm;nucleoplasm part;nucleus;organelle;organelle part;plasma membrane	5.65e-46	218.43	179.01	218.43	0.74948	1563100000	0.168	0.3049	0.10794	0.6335	0.63334	0.541	-3.67423	Q9UKV3;S4R3H4;E7EQT4;Q9UKV3-5;Q9UKV3-3;Q9UKV3-2;G3V3B0;G3V3T3	838;780;798;837;80;111;79;80	Q9UKV3	UID402	1	1096
Q9UKV3-S-710	Q9UKV3	Apoptotic chromatin condensation inducer in the nucleus	ACIN1	4.3767	6.13693	S	710	VQARRLSQPESAE	0.993185	___1	2	29.6438	30.4267	30.3731	24.0451	24.3247	23.663	+	Intensity cxh_Intensity cxhc	apoptosis;apoptotic chromosome condensation;biological regulation;cell death;cell differentiation;cellular component disassembly;cellular component disassembly at cellular level;cellular component disassembly involved in apoptosis;cellular component organization;cellular component organization at cellular level;cellular component organization or biogenesis;cellular component organization or bioge…	ATPase activity;binding;catalytic activity;enzyme binding;hydrolase activity;hydrolase activity, acting on acid anhydrides;hydrolase activity, acting on acid anhydrides, in phosphorus-containing anhydrides;nucleic acid binding;nucleoside-triphosphatase activity;nucleotide binding;protein binding;pyrophosphatase activity	cell part;cytoplasm;cytoplasmic part;cytosol;intracellular membrane-bounded organelle;intracellular non-membrane-bounded organelle;intracellular organelle;intracellular organelle part;intracellular part;membrane;membrane-bounded organelle;non-membrane-bounded organelle;nuclear body;nuclear part;nuclear speck;nucleolus;nucleoplasm;nucleoplasm part;nucleus;organelle;organelle part;plasma membrane	0.0059242	118.24	69.259	118.24	0.79295	3711100000	NaN	NaN	NaN	NaN	NaN	NaN	19.3549	Q9UKV3;S4R3H4;E7EQT4;Q9UKV3-5	710;652;670;710	Q9UKV3	UID405	1	1096
E7ERS3-S-558	E7ERS3	Zinc finger CCCH domain-containing protein 18	ZC3H18	1.40522	0.596837	S	558	KLGVSVSPSRARR	0.999035	___1	1	30.2483	30.3081	29.8	29.5307	29.3168	29.7184	+	Intensity cxh_Intensity cxhc			cell part;intracellular organelle part;intracellular part;nuclear part;nucleoplasm;organelle part	0.000271936	150.04	92.453	111.86	0.37982	6254400000	NaN	NaN	NaN	NaN	NaN	NaN	3.01554	E7ERS3;Q86VM9;Q86VM9-2;H3BP01	558;534;502;199	E7ERS3	UID416	1	1103
P78312-S-1144	P78312	Protein FAM193A	FAM193A	1.47829	-0.680931	S	1144	KLVLAESPQPKGK	1	___1	2	26.7407	27.3093	27.2126	27.9561	27.8081	27.5412	+	Intensity cxh_Intensity cxhc				0.000316641	128.01	79.454	99.752	1.4938	1231600000	NaN	NaN	NaN	NaN	NaN	NaN	-3.18913	P78312;E7EUR8;P78312-4;P78312-6;P78312-2;P78312-5	1144;998;998;1144;1144;1166	P78312	UID432	1	1123
Q76L83-S-156	Q76L83	Putative Polycomb group protein ASXL2	ASXL2	1.43351	-2.23338	S	156	PAGKVISPSQKHS	0.998215	___1	2	22.7855	22.289	20.4613	24.1856	23.7634	24.2869	+	Intensity cxh_Intensity cxhc	adult heart development;anatomical structure development;anatomical structure morphogenesis;biological regulation;biosynthetic process;cellular biosynthetic process;cellular macromolecule biosynthetic process;cellular macromolecule metabolic process;cellular metabolic process;cellular nitrogen compound metabolic process;cellular process;developmental process;embryonic morphogenesis;embryonic orga…	binding;cation binding;DNA binding;ion binding;metal ion binding;nucleic acid binding;peroxisome proliferator activated receptor binding;protein binding;receptor binding	cell part;chromatin;chromosomal part;intracellular organelle part;intracellular part;nuclear chromatin;nuclear chromosome part;nuclear part;nucleoplasm;organelle part	0.017774	107.69	72.869	107.69	0.69606	67587000	NaN	NaN	NaN	NaN	NaN	NaN	-3.08215	Q76L83;E7EWD6	156;128	Q76L83	UID450	1	1137
P17029-S-208	P17029	Zinc finger protein with KRAB and SCAN domains 1	ZKSCAN1	1.65716	2.10939	S	208	APPHEGSPRDQAM	1	___1	3	24.043	24.8083	25.3948	21.8498	23.3206	22.7475	+	Intensity cxh_Intensity cxhc	biological regulation;biosynthetic process;cellular biosynthetic process;cellular macromolecule biosynthetic process;cellular macromolecule metabolic process;cellular metabolic process;cellular nitrogen compound metabolic process;cellular process;macromolecule biosynthetic process;macromolecule metabolic process;metabolic process;nitrogen compound metabolic process;nucleic acid metabolic process;…	binding;cation binding;DNA binding;ion binding;metal ion binding;nucleic acid binding;nucleic acid binding transcription factor activity;sequence-specific DNA binding transcription factor activity	cell part;intracellular membrane-bounded organelle;intracellular organelle;intracellular part;membrane-bounded organelle;nucleus;organelle	0.000449209	96.848	71.912	52.72	3.5594	90780000	NaN	NaN	NaN	NaN	NaN	NaN	3.63709	P17029;E9PC66	208;172	P17029	UID461	1	1151
P21291-S-192	P21291	Cysteine and glycine-rich protein 1	CSRP1	1.67425	-1.62354	S	192	AGALVHSE_____	1	___1	2	24.0588	25.1475	25.0591	26.4052	26.8315	25.8993	+	Intensity cxh_Intensity cxhc	biological adhesion;cell adhesion;cell-cell adhesion;cellular process;homotypic cell-cell adhesion;platelet aggregation	binding;cation binding;ion binding;metal ion binding;transition metal ion binding;zinc ion binding	adherens junction;anchoring junction;cell junction;cell part;cell-substrate adherens junction;cell-substrate junction;extracellular membrane-bounded organelle;extracellular organelle;extracellular region part;extracellular vesicular exosome;focal adhesion;intracellular membrane-bounded organelle;intracellular organelle;intracellular part;membrane-bounded organelle;membrane-bounded vesicle;nucleus…	1.18e-06	146.47	121.09	85.271	-0.2129	360480000	0.0277	0.059688	0.43	0.58102	0.56177	0.118	-3.68174	P21291;E9PP21	192;159	P21291	UID483	1	1254
Q9H4A3-S-2372	Q9H4A3	Serine/threonine-protein kinase WNK1	WNK1	2.84729	-1.87099	S	2372	NLQKSISNPPGSN	0.99995	___1	2	21.7885	21.9702	22.5478	23.8451	24.0082	24.0661	+	Intensity cxh_Intensity cxhc	anatomical structure development;biological regulation;cell development;cellular developmental process;cellular macromolecule metabolic process;cellular metabolic process;cellular process;cellular protein metabolic process;cellular response to stimulus;developmental process;establishment of localization;intracellular signal transduction;ion transport;macromolecule metabolic process;macromolecule …	adenyl nucleotide binding;adenyl ribonucleotide binding;ATP binding;binding;catalytic activity;channel inhibitor activity;channel regulator activity;chloride channel inhibitor activity;chloride channel regulator activity;enzyme binding;enzyme inhibitor activity;enzyme regulator activity;ion channel inhibitor activity;kinase activity;kinase inhibitor activity;kinase regulator activity;nucleotide b…	cell part;cytoplasm;intracellular part	0.000849641	110.29	85.44	110.29	0.51659	57238000	0.11576	0.09493	NaN	0.071657	0.39142	0.30368	-7.85183	Q9H4A3;Q9H4A3-5;F5GWT4;Q9H4A3-2;Q9H4A3-6;Q9H4A3-7;Q9H4A3-4	2372;2624;2124;2125;2632;2823;1965	Q9H4A3	UID497	1	1285
Q9ULV3-S-838	Q9ULV3	Cip1-interacting zinc finger protein	CIZ1	2.05099	1.27185	S	838	KAAKNPSPTTRPV	0.999994	___1	2	26.2871	26.5777	26.5142	24.6909	25.3623	25.5103	+	Intensity cxh_Intensity cxhc		binding;cation binding;ion binding;metal ion binding;nucleic acid binding;transition metal ion binding;zinc ion binding	cell part;intracellular membrane-bounded organelle;intracellular organelle;intracellular part;membrane-bounded organelle;nucleus;organelle	0.0149248	78.653	46.644	78.653	-0.09676	395900000	0.62537	0.53567	0.57471	NaN	0.26552	NaN	4.76197	Q9ULV3;F5H2X7;Q9ULV3-5;H0Y5D5;Q9BTG3;Q5SYW2;Q9ULV3-2;Q9ULV3-3;Q9ULV3-4	838;894;737;760;777;810;809;758;782	Q9ULV3	UID508	1	1326
P68363-S-48	P68363	Tubulin alpha-1C chain;Tubulin alpha-1B chain;Tubulin alpha-1A chain;Tubulin alpha-3C/D chain;Tubulin alpha-3E chain	TUBA1C;TUBA1B;TUBA1A;TUBA3C;TUBA3E	1.60589	-1.0137	S	48	IGGGDDSFNTFFS	1	___1	2	27.1922	27.3098	27.5828	28.8307	28.3826	27.9126	+	Intensity cxh_Intensity cxhc	cell division;cellular component assembly;cellular component assembly at cellular level;cellular component organization;cellular component organization at cellular level;cellular component organization or biogenesis;cellular component organization or biogenesis at cellular level;cellular macromolecular complex assembly;cellular macromolecular complex subunit organization;cellular macromolecule me…	binding;catalytic activity;double-stranded RNA binding;enzyme binding;GTP binding;GTPase activity;guanyl nucleotide binding;guanyl ribonucleotide binding;hydrolase activity;hydrolase activity, acting on acid anhydrides;hydrolase activity, acting on acid anhydrides, in phosphorus-containing anhydrides;nucleic acid binding;nucleoside-triphosphatase activity;nucleotide binding;protein binding;purine…	cell part;cytoplasmic microtubule;cytoplasmic part;cytoskeletal part;extracellular membrane-bounded organelle;extracellular organelle;extracellular region part;extracellular vesicular exosome;intracellular organelle part;intracellular part;macromolecular complex;membrane-bounded organelle;membrane-bounded vesicle;microtubule;organelle;organelle part;protein complex;vesicle	4.92e-125	273.32	242.43	260.58	-0.42088	1885400000	0.25	0.46364	0.29464	0.53847	0.70057	0.362	-3.50514	Q9BQE3;F5H5D3;F8VVB9;F8VQQ4;F8VRZ4;F8VS66;F8VWV9;F8VX09;F8VXZ7;F8W0F6;F8VRK0;P68363;Q71U36;Q71U36-2;Q13748;P68363-2;Q13748-2;Q6PEY2	48;118;48;13;13;48;13;13;13;48;13;48;48;13;48;48;48;48	Q9BQE3;F8VRK0;P68363	UID512	1	1338;1388;3989
P08195-2-S-2	P08195-2	4F2 cell-surface antigen heavy chain	SLC3A2	1.63825	0.758712	S	2	_____MSQDTEVD	0.998939	___1	2	24.879	24.8038	25.2987	24.0191	24.5105	24.1757	+	Intensity cxh_Intensity cxhc	amine transport;amino acid import;amino acid transport;aromatic amino acid transport;biological regulation;blood coagulation;branched-chain aliphatic amino acid transport;calcium ion transport;carbohydrate metabolic process;carboxylic acid transport;cation transport;cell growth;cell migration;cell motility;cellular component movement;cellular process;coagulation;divalent inorganic cation transpor…	active transmembrane transporter activity;amine transmembrane transporter activity;amino acid transmembrane transporter activity;antiporter activity;binding;calcium ion transmembrane transporter activity;calcium:cation antiporter activity;calcium:sodium antiporter activity;carboxylic acid transmembrane transporter activity;catalytic activity;cation binding;cation transmembrane transporter activit…	apical plasma membrane;cell part;cell surface;cytoplasm;cytoplasmic membrane-bounded vesicle;cytoplasmic part;cytoplasmic vesicle;extracellular membrane-bounded organelle;extracellular organelle;extracellular region part;extracellular vesicular exosome;integral to membrane;intracellular membrane-bounded organelle;intracellular organelle;intracellular organelle part;intracellular part;intrinsic to…	0.00164448	107.03	78.822	107.03	0.20676	161270000	0.71553	0.19635	0.46951	0.093437	NaN	0.66933	3.58808	F5H867;P08195-2;P08195;P08195-3;F5GZS6;J3KPF3;P08195-4;F5H0E2;H0YFS2;F5GZR9	2;2;103;41;72;104;134;2;74;2	F5H867;P08195-2	UID520	1	1355;2838
Q8NEY8-2-S-140	Q8NEY8-2	Periphilin-1	PPHLN1	1.72857	0.997858	S	140	NTFFRESPVGRKD	0.999997	___1	4	25.0817	25.5984	25.7082	24.1796	24.4312	24.7839	+	Intensity cxh_Intensity cxhc	developmental process;keratinization		cell part;cytoplasm;cytoplasmic part;Golgi apparatus;intracellular membrane-bounded organelle;intracellular organelle;intracellular organelle part;intracellular part;membrane-bounded organelle;nuclear part;nucleoplasm;organelle;organelle part	0.000333573	130.2	94.754	77.221	0.09753	1401600000	NaN	NaN	NaN	NaN	NaN	NaN	3.82599	Q8NEY8-2;F8W0Q9;Q8NEY8-8;Q8NEY8-9;F8VPY7;F8VWU8;Q8NEY8;Q8NEY8-3;B7Z8L1;F8W6A0;Q8NEY8-6;Q8NEY8-5;F8WF16	140;151;133;133;140;133;133;78;78;32;85;85;85	Q8NEY8-2;Q8NEY8;Q8NEY8-3;Q8NEY8-6	UID552	1	1416;5897;5898;5899
Q9GZR7-S-82	Q9GZR7	ATP-dependent RNA helicase DDX24	DDX24	2.98929	-1.27497	S	82	RKAQAVSEEEEEE	1	___1	2	27.7466	27.9649	27.6127	29.1737	29.1411	28.8345	+	Intensity cxh_Intensity cxhc	cellular macromolecule metabolic process;cellular metabolic process;cellular nitrogen compound metabolic process;cellular process;macromolecule metabolic process;metabolic process;nitrogen compound metabolic process;nucleic acid metabolic process;nucleobase-containing compound metabolic process;primary metabolic process;RNA metabolic process;RNA secondary structure unwinding	adenyl nucleotide binding;adenyl ribonucleotide binding;ATP binding;ATPase activity;ATPase activity, coupled;ATP-dependent helicase activity;ATP-dependent RNA helicase activity;binding;catalytic activity;helicase activity;hydrolase activity;hydrolase activity, acting on acid anhydrides;hydrolase activity, acting on acid anhydrides, in phosphorus-containing anhydrides;nucleoside-triphosphatase act…	cell part;cytoplasm;intracellular non-membrane-bounded organelle;intracellular organelle;intracellular organelle part;intracellular part;membrane;non-membrane-bounded organelle;nuclear part;nucleolus;organelle;organelle part	2.93e-51	228.73	209.68	116.58	-0.4959	2499500000	0.196	0.1615	0.94198	0.4504	0.035013	0.308	-8.555	Q9GZR7;G3V529;Q9GZR7-2	82;39;82	Q9GZR7	UID572	1	1494
Q01433-S-190	Q01433	AMP deaminase 2	AMPD2	2.63408	3.94506	S	190	DFLKTDSDSDLQL	0.760287	___1	2	28.2087	28.2189	28.24	25.0248	23.1531	24.6546	+	Intensity cxh_Intensity cxhc	biological regulation;biosynthetic process;cellular aromatic compound metabolic process;cellular biosynthetic process;cellular metabolic compound salvage;cellular metabolic process;cellular nitrogen compound biosynthetic process;cellular nitrogen compound metabolic process;cellular process;cyclic nucleotide metabolic process;cyclic purine nucleotide metabolic process;energy homeostasis;heterocycl…	AMP deaminase activity;binding;catalytic activity;cation binding;deaminase activity;hydrolase activity;hydrolase activity, acting on carbon-nitrogen (but not peptide) bonds;hydrolase activity, acting on carbon-nitrogen (but not peptide) bonds, in cyclic amidines;ion binding;metal ion binding	cell part;cytoplasmic part;cytosol;intracellular part	0.00553791	81.709	49.775	81.709	3.2413	1000200000	0.40769	0.61207	0.52989	0.042882	NaN	0.037278	6.89296	Q01433;H0Y360;Q01433-2;Q01433-3;Q01433-5;Q01433-4;H0YCL9;E9PIJ1	190;161;109;71;72;115;157;72	Q01433	UID587	1	1530
Q92615-S-664	Q92615	La-related protein 4B	LARP4B	2.69662	-0.700911	S	664	SKEPPSSPLQPQK	0.995609	___1	2	25.628	25.8731	25.584	26.4046	26.3253	26.4579	+	Intensity cxh_Intensity cxhc	biological regulation;positive regulation of biological process;positive regulation of biosynthetic process;positive regulation of cellular biosynthetic process;positive regulation of cellular metabolic process;positive regulation of cellular process;positive regulation of cellular protein metabolic process;positive regulation of macromolecule biosynthetic process;positive regulation of macromole…		cell part;cytoplasm;cytoplasmic part;cytosol;intracellular non-membrane-bounded organelle;intracellular organelle;intracellular organelle part;intracellular part;macromolecular complex;membrane;non-membrane-bounded organelle;nuclear part;nucleolus;organelle;organelle part;polysomal ribosome;ribonucleoprotein complex;ribosome;RNA granule;stress granule	0.000240238	121.41	89.477	110.74	0.28919	428700000	0.64453	0.22654	NaN	0.53666	NaN	0.67428	-7.16285	H0Y4V9;Q92615;A0A087X183	265;664;79	H0Y4V9;Q92615	UID592	1	1540;6162
H3BR88-S-10	H3BR88		IFI16	1.90148	-0.706679	S	10	AMGRSPSPKTSLS	0.970304	___1	2	22.58	22.9649	22.6049	23.6092	23.4216	23.2391	+	Intensity cxh_Intensity cxhc				0.00825517	75.683	48.255	54.772	1.1628	202260000	NaN	NaN	NaN	NaN	NaN	NaN	-4.30996	H3BR88;H3BR65	10;10	H3BR88	UID637	1	1678
Q8WWM7-S-409	Q8WWM7	Ataxin-2-like protein	ATXN2L	1.7153	1.22447	S	409	GGPSRMSPKAQRP	0.968407	___1	2	24.7168	25.0047	25.4463	23.5976	23.5782	24.3186	+	Intensity cxh_Intensity cxhc	biological regulation;cellular component assembly;cellular component assembly at cellular level;cellular component organization;cellular component organization at cellular level;cellular component organization or biogenesis;cellular component organization or biogenesis at cellular level;cellular macromolecular complex assembly;cellular macromolecular complex subunit organization;cellular process;…		cell part;cytoplasm;cytoplasmic part;intracellular non-membrane-bounded organelle;intracellular organelle;intracellular organelle part;intracellular part;macromolecular complex;membrane;non-membrane-bounded organelle;nuclear body;nuclear part;nuclear speck;nucleoplasm part;organelle;organelle part;ribonucleoprotein complex;RNA granule;stress granule	0.00473755	88.224	51.464	88.224	-1.8377	153100000	NaN	NaN	NaN	NaN	NaN	NaN	3.79042	H3BUF6;Q8WWM7;Q8WWM7-6;Q8WWM7-8;Q8WWM7-5;Q8WWM7-4;Q8WWM7-9;Q8WWM7-3;Q8WWM7-2	409;409;409;409;409;409;409;409;409	H3BUF6;Q8WWM7;Q8WWM7-2	UID646	1	1696;6101;6102
Q9Y2K7-S-692	Q9Y2K7	Lysine-specific demethylase 2A	KDM2A	3.56295	-1.74474	S	692	KRKMEESDEEAVQ	1	___1	2	22.6138	22.4055	22.6254	24.0407	24.4239	24.4143	+	Intensity cxh_Intensity cxhc	biological regulation;biosynthetic process;cellular biosynthetic process;cellular component organization;cellular component organization at cellular level;cellular component organization or biogenesis;cellular component organization or biogenesis at cellular level;cellular macromolecule biosynthetic process;cellular macromolecule metabolic process;cellular metabolic process;cellular nitrogen comp…	binding;catalytic activity;cation binding;demethylase activity;DNA binding;histone demethylase activity;histone demethylase activity (H3-K36 specific);ion binding;metal ion binding;nucleic acid binding;oxidoreductase activity;oxidoreductase activity, acting on paired donors, with incorporation or reduction of molecular oxygen;oxidoreductase activity, acting on paired donors, with incorporation or…	cell part;chromatin;chromosomal part;intracellular membrane-bounded organelle;intracellular non-membrane-bounded organelle;intracellular organelle;intracellular organelle part;intracellular part;membrane-bounded organelle;non-membrane-bounded organelle;nuclear chromatin;nuclear chromosome part;nuclear part;nucleolus;nucleoplasm;nucleus;organelle;organelle part	3.64e-38	211.26	193.6	184.31	0.0459	284710000	0.0839	0.18962	NaN	0.48154	0.54459	0.459	-12.0321	Q9Y2K7;I3VM54;Q9Y2K7-2;Q9Y2K7-5;Q9Y2K7-4;Q9Y2K7-3	692;675;386;253;150;692	Q9Y2K7	UID657	1	1771
Q9UKL0-S-124	Q9UKL0	REST corepressor 1	RCOR1	2.28519	2.69756	S	124	AKLARRSQERDNL	0.999981	___1	4	26.5007	24.9111	25.2362	22.7875	22.8334	22.9345	+	Intensity cxh_Intensity cxhc	biological regulation;blood coagulation;cellular component organization;cellular component organization at cellular level;cellular component organization or biogenesis;cellular component organization or biogenesis at cellular level;cellular macromolecule metabolic process;cellular metabolic process;cellular process;cellular protein metabolic process;chromatin modification;chromatin organization;c…	binding;chromatin binding;DNA binding;nucleic acid binding;nucleic acid binding transcription factor activity;regulatory region DNA binding;regulatory region nucleic acid binding;RNA polymerase II core promoter proximal region sequence-specific DNA binding transcription factor activity;RNA polymerase II core promoter proximal region sequence-specific DNA binding transcription factor activity invo…	cell part;intracellular membrane-bounded organelle;intracellular organelle;intracellular organelle part;intracellular part;macromolecular complex;membrane-bounded organelle;nuclear part;nucleoplasm;nucleoplasm part;nucleus;organelle;organelle part;protein complex;transcriptional repressor complex	0.000121408	72.302	54.433	70.268	-0.27891	304680000	NaN	NaN	NaN	NaN	NaN	NaN	5.54141	Q9UKL0;J3KN32	124;127	Q9UKL0	UID659	1	1778
Q9UID6-S-60	Q9UID6	Zinc finger protein 639	ZNF639	2.01879	-0.691923	S	60	DNKDDDSDTETSN	0.999995	___1	2	23.7316	23.7519	23.3182	24.3757	24.2827	24.219	+	Intensity cxh_Intensity cxhc	biological regulation;entry into cell of other organism involved in symbiotic interaction;entry into host;entry into host cell;entry into other organism involved in symbiotic interaction;entry of virus into host cell;interaction with host;interaction with symbiont;interspecies interaction between organisms;locomotion;modification by host of symbiont morphology or physiology;modification of morpho…	binding;cation binding;core promoter proximal region DNA binding;core promoter proximal region sequence-specific DNA binding;DNA binding;ion binding;metal ion binding;nucleic acid binding;nucleic acid binding transcription factor activity;protein binding;protein self-association;regulatory region DNA binding;regulatory region nucleic acid binding;RNA polymerase II core promoter proximal region se…	cell part;intracellular membrane-bounded organelle;intracellular organelle;intracellular organelle part;intracellular part;membrane-bounded organelle;nuclear part;nucleoplasm;nucleus;organelle;organelle part	2.14e-29	204.13	180.06	190.37	-0.018034	100220000	NaN	NaN	NaN	NaN	NaN	NaN	-4.66182	Q9UID6;J3KR59;J3KR68;C9J3R1;C9IZP0	60;60;60;60;60	Q9UID6	UID673	1	1818
O00193-S-147	O00193	Small acidic protein	SMAP	1.30749	-1.95381	S	147	ESEKEESAEELQA	1	___1	3	24.0103	24.5161	22.2723	25.8864	25.343	25.4307	+	Intensity cxh_Intensity cxhc				0.000123605	102.67	82.584	71.54	-0.098119	190700000	0.23304	0.11699	NaN	0.50201	0.053963	0.65022	-2.79099	O00193	147	O00193	UID736	1	1996
O00264-S-181	O00264	Membrane-associated progesterone receptor component 1	PGRMC1	1.9289	-1.00691	S	181	EEPTVYSDEEEPK	0.999963	___1	2	28.5978	29.3709	28.984	30.0967	29.9355	29.9413	+	Intensity cxh_Intensity cxhc	axon guidance;chemotaxis;locomotion;response to chemical stimulus;response to external stimulus;response to stimulus;taxis	binding;cation binding;heme binding;ion binding;iron ion binding;lipid binding;metal ion binding;steroid binding;tetrapyrrole binding;transition metal ion binding	cell part;cytoplasmic part;endoplasmic reticulum;endoplasmic reticulum membrane;endoplasmic reticulum part;extracellular membrane-bounded organelle;extracellular organelle;extracellular region part;extracellular vesicular exosome;integral to membrane;intracellular membrane-bounded organelle;intracellular non-membrane-bounded organelle;intracellular organelle;intracellular organelle part;intracell…	3.69e-31	202.13	188.47	202.13	-0.31595	4930200000	0.415	0.84437	0.26584	0.73938	0.78412	0.746	-4.39043	O00264;O00264-2	181;129	O00264	UID741	1	2004
O00429-S-616	O00429	Dynamin-1-like protein	DNM1L	2.07044	-0.774661	S	616	IPIMPASPQKGHA	1	___1	2	24.9544	25.0825	25.3375	25.6708	26.0018	26.0258	+	Intensity cxh_Intensity cxhc	anatomical structure morphogenesis;apoptosis;apoptotic mitochondrial changes;biological regulation;cell death;cell part morphogenesis;cellular component assembly;cellular component assembly at cellular level;cellular component disassembly;cellular component disassembly at cellular level;cellular component disassembly involved in apoptosis;cellular component morphogenesis;cellular component organi…	binding;catalytic activity;enzyme binding;GTP binding;GTPase activity;guanyl nucleotide binding;guanyl ribonucleotide binding;hydrolase activity;hydrolase activity, acting on acid anhydrides;hydrolase activity, acting on acid anhydrides, in phosphorus-containing anhydrides;identical protein binding;lipid binding;nucleoside-triphosphatase activity;nucleotide binding;protein binding;protein dimeriz…	cell junction;cell part;clathrin coated vesicle membrane;coated pit;coated vesicle membrane;cytoplasm;cytoplasmic part;cytoplasmic vesicle membrane;cytoplasmic vesicle part;cytoskeletal part;cytosol;Golgi apparatus;intracellular membrane-bounded organelle;intracellular organelle;intracellular organelle part;intracellular part;macromolecular complex;membrane;membrane part;membrane-bounded organell…	7.92e-06	120.75	96.815	114.7	-0.38713	1796800000	0.817	0.38867	0.49401	0.34755	0.52081	0.434	-4.82327	O00429;O00429-3;O00429-6;O00429-5;O00429-2;O00429-4;O00429-8;G8JLD5;O00429-7	616;590;629;590;605;579;618;592;413	O00429;O00429-2;O00429-7	UID749	1	2025;2026;2027
O00443-S-259	O00443	Phosphatidylinositol 4-phosphate 3-kinase C2 domain-containing subunit alpha	PIK3C2A	1.42483	-0.700415	S	259	VSNLQVSPKSEDI	1	___1	2	24.8916	25.203	25.6442	25.8517	26.0791	25.9093	+	Intensity cxh_Intensity cxhc	adaptive immune response;biological regulation;biosynthetic process;cell activation;cell chemotaxis;cell migration;cell motility;cell surface receptor linked signaling pathway;cellular biosynthetic process;cellular component assembly;cellular component assembly at cellular level;cellular component movement;cellular component organization;cellular component organization at cellular level;cellular …	1-phosphatidylinositol-3-kinase activity;adenyl nucleotide binding;adenyl ribonucleotide binding;ATP binding;binding;catalytic activity;inositol or phosphatidylinositol kinase activity;kinase activity;lipid binding;lipid kinase activity;nucleotide binding;phosphatidylinositol 3-kinase activity;phosphatidylinositol binding;phosphatidylinositol kinase activity;phosphatidylinositol phosphate kinase …	cell part;clathrin-coated vesicle;coated vesicle;cytoplasm;cytoplasmic membrane-bounded vesicle;cytoplasmic part;cytoplasmic vesicle;cytosol;cytosolic part;extracellular membrane-bounded organelle;extracellular organelle;extracellular region part;extracellular vesicular exosome;Golgi apparatus;intracellular membrane-bounded organelle;intracellular organelle;intracellular part;macromolecular compl…	6.22e-19	187.31	129.06	175.74	-0.24338	316650000	NaN	NaN	NaN	NaN	NaN	NaN	-3.06164	O00443;A0A0C4DGF9;O00443-2	259;259;259	O00443	UID750	1	2029
O00505-S-60	O00505	Importin subunit alpha-4	KPNA3	1.60096	-1.15313	S	60	EESLEDSDVDADF	1	___1	2	26.7507	27.8264	27.0678	28.3721	28.2195	28.5128	+	Intensity cxh_Intensity cxhc	biological regulation;cell surface receptor linked signaling pathway;cellular component assembly;cellular component organization;cellular component organization or biogenesis;cellular process;cellular response to chemical stimulus;cellular response to cytokine stimulus;cellular response to organic substance;cellular response to stimulus;cytokine-mediated signaling pathway;entry into cell of other…	binding;nuclear localization sequence binding;peptide binding;protein transporter activity;signal sequence binding;substrate-specific transporter activity;transporter activity	cell part;cytoplasmic part;cytosol;intracellular organelle part;intracellular part;macromolecular complex;membrane part;nuclear part;nuclear pore;nucleoplasm;organelle part;pore complex;protein complex	4.22e-144	279.56	207.12	258.91	-0.48697	1841600000	0.282	0.36864	0.19878	0.50201	0.65285	0.669	-3.4926	O00505	60	O00505	UID751	1	2038
O14578-4-S-1474	O14578-4	Citron Rho-interacting kinase	CIT	2.4334	-0.692941	S	1474	CRDKMNSPGLQTK	1	___1	2	23.1597	23.2745	23.0608	23.6892	24.0205	23.8642	+	Intensity cxh_Intensity cxhc	anatomical structure development;biological regulation;cell cycle phase;cell cycle process;cell differentiation;cell projection organization;cellular component organization;cellular component organization at cellular level;cellular component organization or biogenesis;cellular component organization or biogenesis at cellular level;cellular developmental process;cellular process;cellular response …	adenyl nucleotide binding;adenyl ribonucleotide binding;ATP binding;binding;catalytic activity;cation binding;ion binding;kinase activity;metal ion binding;nucleotide binding;PDZ domain binding;phosphotransferase activity, alcohol group as acceptor;protein binding;protein domain specific binding;protein kinase activity;protein serine/threonine kinase activity;purine nucleotide binding;purine ribo…	actin cytoskeleton;cell body;cell part;cell projection;cytoplasmic part;cytoskeleton;cytosol;Golgi apparatus part;Golgi cisterna;intracellular membrane-bounded organelle;intracellular non-membrane-bounded organelle;intracellular organelle;intracellular organelle part;intracellular part;membrane;membrane-bounded organelle;neuronal cell body;non-membrane-bounded organelle;organelle;organelle part;o…	0.000371076	141.1	121.1	141.1	-0.06897	216140000	NaN	NaN	NaN	NaN	NaN	NaN	-6.08537	O14578-4;O14578;H7BYJ3;O14578-3	1474;1432;1045;950	O14578-4	UID767	1	2067
O43159-S-126	O43159	Ribosomal RNA-processing protein 8	RRP8	2.57718	-1.39903	S	126	ALVGSDSAEDEKR	0.982138	___1	2	23.205	22.9135	22.7632	24.0859	24.3354	24.6575	+	Intensity cxh_Intensity cxhc	biological regulation;biosynthetic process;carbon catabolite regulation of transcription;cell communication;cellular biosynthetic process;cellular component organization;cellular component organization at cellular level;cellular component organization or biogenesis;cellular component organization or biogenesis at cellular level;cellular macromolecule biosynthetic process;cellular macromolecule me…	binding;catalytic activity;histone binding;methylated histone residue binding;methyltransferase activity;protein binding;S-adenosylmethionine-dependent methyltransferase activity;transferase activity;transferase activity, transferring one-carbon groups	cell part;chromatin;chromatin remodeling complex;chromatin silencing complex;chromosomal part;cytoplasm;heterochromatin;intracellular membrane-bounded organelle;intracellular non-membrane-bounded organelle;intracellular organelle;intracellular organelle part;intracellular part;macromolecular complex;membrane;membrane-bounded organelle;non-membrane-bounded organelle;nuclear part;nucleolus;nucleopl…	3.64e-06	153.7	131.12	153.7	-1.0605	90127000	0.174	0.092435	0.22321	0.34366	0.31643	NaN	-6.65516	O43159;E9PPY3	126;126	O43159	UID827	1	2199
O60524-S-831	O60524	Nuclear export mediator factor NEMF	NEMF	1.8709	-0.820227	S	831	KKKKLPSDSGDLE	0.999947	___1	2	24.791	24.9459	24.7769	25.2894	25.7932	25.892	+	Intensity cxh_Intensity cxhc	establishment of localization;establishment of localization in cell;intracellular transport;nuclear export;nuclear transport;nucleocytoplasmic transport;transport		cell part;intracellular membrane-bounded organelle;intracellular organelle;intracellular part;membrane-bounded organelle;nucleus;organelle	3.08e-13	172.84	137.1	172.84	0.013624	310590000	0.226	0.15853	0.65427	0.231	0.36823	0.207	-4.22146	O60524;O60524-4;O60524-5;O60524-3;G3V5V3;O60524-2	831;789;806;810;789;31	O60524	UID879	1	2335
O60832-S-513	O60832	H/ACA ribonucleoprotein complex subunit 4	DKC1	2.78894	-1.12704	S	513	KEVELVSE_____	1	___1	1	29.4885	29.9604	29.7532	30.8557	30.7619	30.9655	+	Intensity cxh_Intensity cxhc	anatomical structure homeostasis;biological regulation;biosynthetic process;box H/ACA snoRNA 3'-end processing;box H/ACA snoRNA metabolic process;box H/ACA snoRNA processing;cell proliferation;cellular biosynthetic process;cellular component organization;cellular component organization at cellular level;cellular component organization or biogenesis;cellular component organization or biogenesis at…	binding;catalytic activity;DNA polymerase activity;intramolecular transferase activity;isomerase activity;nucleic acid binding;nucleotidyltransferase activity;pseudouridine synthase activity;RNA binding;RNA-directed DNA polymerase activity;telomerase activity;transferase activity;transferase activity, transferring phosphorus-containing groups	box H/ACA RNP complex;box H/ACA snoRNP complex;Cajal body;cell part;cytoplasm;intracellular membrane-bounded organelle;intracellular non-membrane-bounded organelle;intracellular organelle;intracellular organelle part;intracellular part;macromolecular complex;membrane-bounded organelle;non-membrane-bounded organelle;nuclear body;nuclear part;nucleolar part;nucleolus;nucleoplasm;nucleoplasm part;nu…	1.14e-32	221.33	178.73	154.71	0.074231	9487300000	0.158	0.17323	0.095099	0.34928	0.33974	0.0219	-7.57828	O60832	513	O60832	UID889	1	2369
O75081-S-65	O75081	Protein CBFA2T3	CBFA2T3	1.49307	-0.836586	S	65	ASAMPDSPAEVKT	0.999999	___1	2	23.507	23.2605	23.1584	24.3518	24.4131	23.6708	+	Intensity cxh_Intensity cxhc	biological regulation;biosynthetic process;cell differentiation;cell proliferation;cellular biosynthetic process;cellular developmental process;cellular macromolecule biosynthetic process;cellular macromolecule metabolic process;cellular metabolic process;cellular nitrogen compound metabolic process;cellular process;developmental process;granulocyte differentiation;leukocyte differentiation;macro…	binding;cation binding;chromatin binding;ion binding;metal ion binding;nucleic acid binding transcription factor activity;protein binding transcription factor activity;sequence-specific DNA binding transcription factor activity;transcription cofactor activity;transcription corepressor activity;transcription factor binding transcription factor activity	cell part;cytoplasmic part;Golgi apparatus part;Golgi membrane;intracellular membrane-bounded organelle;intracellular non-membrane-bounded organelle;intracellular organelle;intracellular organelle part;intracellular part;membrane;membrane-bounded organelle;non-membrane-bounded organelle;nuclear part;nucleolus;nucleoplasm;nucleus;organelle;organelle membrane;organelle part	0.00239264	89.43	68.483	89.43	-2.7768	276730000	0.038315	NaN	NaN	NaN	NaN	0.13478	-3.22488	O75081;H3BNI7	65;65	O75081	UID902	1	2389
O75400-S-938	O75400	Pre-mRNA-processing factor 40 homolog A	PRPF40A	2.3841	2.24133	S	938	TSGSELSEGELEK	0.999996	___1	2	24.3906	24.9343	24.8316	22.9992	21.8353	22.5981	+	Intensity cxh_Intensity cxhc	biological regulation;cell cycle;cell division;cell migration;cell motility;cellular component movement;cellular component organization;cellular component organization at cellular level;cellular component organization or biogenesis;cellular component organization or biogenesis at cellular level;cellular macromolecule metabolic process;cellular metabolic process;cellular nitrogen compound metaboli…		cell part;cytoplasm;intracellular organelle part;intracellular part;membrane;nuclear body;nuclear matrix;nuclear part;nuclear speck;nucleoplasm;nucleoplasm part;organelle part	7.81e-215	316.33	279.15	316.33	-1.7543	83912000	0.34	0.58158	0.64826	NaN	NaN	NaN	5.89976	O75400;O75400-2;O75400-3	938;911;920	O75400;O75400-3	UID930	1	2443;2444
O75533-S-194	O75533	Splicing factor 3B subunit 1	SF3B1	1.62412	-0.619831	S	194	AASQPPSKRKRRW	0.999689	___1	2	23.3429	23.3023	23.6313	24.2809	23.795	24.0601	+	Intensity cxh_Intensity cxhc	anterior/posterior pattern specification;cellular macromolecule metabolic process;cellular metabolic process;cellular nitrogen compound metabolic process;cellular process;developmental process;gene expression;macromolecule metabolic process;metabolic process;mRNA metabolic process;mRNA processing;nitrogen compound metabolic process;nuclear mRNA splicing, via spliceosome;nucleic acid metabolic pro…	binding;chromatin binding	catalytic step 2 spliceosome;cell part;intracellular membrane-bounded organelle;intracellular organelle;intracellular organelle part;intracellular part;macromolecular complex;membrane-bounded organelle;nuclear body;nuclear part;nuclear speck;nucleoplasm;nucleoplasm part;nucleus;organelle;organelle part;ribonucleoprotein complex;spliceosomal complex;U12-type spliceosomal complex	0.000287776	140.1	126.42	120.53	0.37222	341160000	0.43559	0.63088	0.78773	NaN	0.62628	NaN	-3.55172	O75533	194	O75533	UID943	1	2470
O75554-S-262	O75554	WW domain-binding protein 4	WBP4	1.83911	-0.922051	S	262	KNSDGGSDPETQK	0.996259	___1	2	23.0822	23.8143	23.5689	24.397	24.5198	24.3149	+	Intensity cxh_Intensity cxhc	cellular macromolecule metabolic process;cellular metabolic process;cellular nitrogen compound metabolic process;cellular process;macromolecule metabolic process;metabolic process;mRNA metabolic process;mRNA processing;nitrogen compound metabolic process;nuclear mRNA cis splicing, via spliceosome;nuclear mRNA splicing, via spliceosome;nucleic acid metabolic process;nucleobase-containing compound …	binding;cation binding;ion binding;metal ion binding;nucleic acid binding;proline-rich region binding;protein binding;transition metal ion binding;zinc ion binding	cell part;intracellular organelle part;intracellular part;macromolecular complex;membrane;nuclear body;nuclear part;nuclear speck;nucleoplasm;nucleoplasm part;organelle part;plasma membrane;ribonucleoprotein complex;spliceosomal complex	0.000351847	109.15	93.001	109.15	-0.82521	109430000	0.20194	0.29406	0.24764	0.53015	0.073331	NaN	-4.13084	O75554;O75554-2	262;241	O75554	UID945	1	2472
O76021-S-361	O76021	Ribosomal L1 domain-containing protein 1	RSL1D1	1.4271	-1.60941	S	361	VKATNESEDEIPQ	0.999999	___1	2	28.294	28.3359	28.2934	30.8136	29.941	28.9969	+	Intensity cxh_Intensity cxhc	biological regulation;cell differentiation;cellular developmental process;cellular process;developmental process;osteoblast differentiation;regulation of apoptosis;regulation of biological process;regulation of cell aging;regulation of cell death;regulation of cellular process;regulation of cellular response to stress;regulation of cellular senescence;regulation of developmental process;regulatio…		cell part;intracellular non-membrane-bounded organelle;intracellular organelle;intracellular organelle part;intracellular part;membrane;non-membrane-bounded organelle;nuclear part;nucleolus;organelle;organelle part	2.51e-84	248.36	230.86	247.99	0.19286	5085800000	0.162	0.073984	0.083146	0.32568	0.35678	0.338	-3.067	O76021;J3QSV6;O76021-2	361;360;141	O76021	UID971	1	2525
O94782-S-475	O94782	Ubiquitin carboxyl-terminal hydrolase 1	USP1	2.23374	-0.688421	S	475	EESSEISPEPKTE	1	___1	2	26.7281	26.7948	26.4316	27.3536	27.4422	27.2238	+	Intensity cxh_Intensity cxhc	anatomical structure development;biological regulation;biosynthetic process;catabolic process;cellular biosynthetic process;cellular catabolic process;cellular macromolecule biosynthetic process;cellular macromolecule catabolic process;cellular macromolecule metabolic process;cellular metabolic process;cellular nitrogen compound metabolic process;cellular process;cellular protein metabolic proces…	catalytic activity;cysteine-type endopeptidase activity;cysteine-type peptidase activity;endopeptidase activity;hydrolase activity;peptidase activity;peptidase activity, acting on L-amino acid peptides;small conjugating protein-specific protease activity;ubiquitin-specific protease activity	cell part;intracellular membrane-bounded organelle;intracellular organelle;intracellular organelle part;intracellular part;membrane-bounded organelle;nuclear part;nucleoplasm;nucleus;organelle;organelle part	3.27e-28	197.38	147.75	197.38	-0.27312	856950000	NaN	NaN	NaN	NaN	NaN	NaN	-5.36215	O94782	475	O94782	UID978	1	2539
O95067-S-92	O95067	G2/mitotic-specific cyclin-B2	CCNB2;CCNB2V	3.60752	-5.81418	S	92	LAPKGPSPTPEDV	0.999793	___1	2	21.5029	22.0974	20.5049	27.1854	27.3122	27.0501	+	Intensity cxh_Intensity cxhc	anatomical structure development;biological regulation;cell cycle;cell cycle phase;cell cycle process;cell division;cellular component disassembly;cellular component disassembly at cellular level;cellular component organization;cellular component organization at cellular level;cellular component organization or biogenesis;cellular component organization or biogenesis at cellular level;cellular me…		cell part;centrosome;cytoplasmic part;cytoskeletal part;cytoskeleton;cytosol;intracellular non-membrane-bounded organelle;intracellular organelle;intracellular organelle part;intracellular part;membrane;microtubule cytoskeleton;microtubule organizing center;non-membrane-bounded organelle;nuclear part;nucleoplasm;organelle;organelle part	0.00059688	107.97	80.712	94.402	1.8817	709320000	0.07178	NaN	0.98367	0.50422	0.39675	0.28622	-12.3519	O95067;H1UBN3;H0YMP3	92;92;11	O95067	UID992	1	2572
O95625-S-1050	O95625	Zinc finger and BTB domain-containing protein 11	ZBTB11	3.44601	-2.43785	S	1050	VEVAHISGGE___	1	___1	2	23.4785	24.1289	23.7721	26.3621	26.3152	26.0158	+	Intensity cxh_Intensity cxhc	biological regulation;biosynthetic process;cellular biosynthetic process;cellular macromolecule biosynthetic process;cellular macromolecule metabolic process;cellular metabolic process;cellular nitrogen compound metabolic process;cellular process;macromolecule biosynthetic process;macromolecule metabolic process;metabolic process;nitrogen compound metabolic process;nucleic acid metabolic process;…	binding;cation binding;DNA binding;ion binding;metal ion binding;nucleic acid binding	cell part;intracellular organelle part;intracellular part;nuclear part;nucleoplasm;organelle part	0.000303354	137.46	95.583	111.73	-0.35079	281960000	0.87703	0.27772	NaN	NaN	NaN	0.62572	-11.2302	O95625	1050	O95625	UID1017	1	2643
O95758-1-S-14	O95758-1	Polypyrimidine tract-binding protein 3	PTBP3	1.39667	-1.08723	S	14	TANGNDSKKFKRD	0.999986	___1	2	23.5191	24.0496	23.274	24.4753	24.3677	25.2613	+	Intensity cxh_Intensity cxhc	anatomical structure morphogenesis;biological regulation;cell maturation;cellular developmental process;cellular macromolecule metabolic process;cellular metabolic process;cellular nitrogen compound metabolic process;cellular process;developmental maturation;developmental process;erythrocyte maturation;macromolecule metabolic process;metabolic process;mRNA metabolic process;mRNA processing;negati…	binding;nucleic acid binding;nucleotide binding;RNA binding	cell part;intracellular membrane-bounded organelle;intracellular organelle;intracellular part;membrane-bounded organelle;nucleus;organelle	0.00417734	63.624	17.272	63.624	-2.3876	124720000	NaN	NaN	NaN	NaN	NaN	NaN	-2.99556	O95758-1;O95758-4;X6R242	14;51;51	O95758-1	UID1025	1	2661
P04792-S-15	P04792	Heat shock protein beta-1	HSPB1	1.36966	-1.3171	S	15	SLLRGPSWDPFRD	1	___1	2	23.2076	24.2084	24.496	25.0928	25.0401	25.7304	+	Intensity cxh_Intensity cxhc	anatomical structure homeostasis;biological adhesion;biological regulation;cell adhesion;cell surface receptor linked signaling pathway;cell-cell adhesion;cellular component movement;cellular process;cellular response to chemical stimulus;cellular response to growth factor stimulus;cellular response to organic substance;cellular response to stimulus;cellular response to vascular endothelial growt…	binding;enzyme binding;enzyme inhibitor activity;enzyme regulator activity;identical protein binding;kinase binding;kinase inhibitor activity;kinase regulator activity;protein binding;protein kinase binding;protein kinase C binding;protein kinase C inhibitor activity;protein kinase inhibitor activity;protein kinase regulator activity;protein serine/threonine kinase inhibitor activity;small conjug…	adherens junction;anchoring junction;cell junction;cell part;cell-substrate adherens junction;cell-substrate junction;contractile fiber part;cytoplasm;cytoplasmic part;cytoskeletal part;cytoskeleton;cytosol;extracellular membrane-bounded organelle;extracellular organelle;extracellular region part;extracellular space;extracellular vesicular exosome;focal adhesion;intracellular membrane-bounded org…	0.00592259	106.88	80.496	106.88	-0.032579	178690000	0.2279	0.52199	0.29237	0.35928	0.319	0.74055	-2.93286	P04792;F8WE04	15;15	P04792	UID1051	1	2755
P05023-S-16	P05023	Sodium/potassium-transporting ATPase subunit alpha-1	ATP1A1	1.40052	-0.905485	S	16	YEPAAVSEQGDKK	1	___1	2	23.1293	24.016	23.5596	24.2365	24.7759	24.409	+	Intensity cxh_Intensity cxhc	biological regulation;cardiac muscle contraction;cation homeostasis;cation transport;cellular cation homeostasis;cellular chemical homeostasis;cellular homeostasis;cellular ion homeostasis;cellular metal ion homeostasis;cellular monovalent inorganic cation homeostasis;cellular potassium ion homeostasis;cellular potassium ion transport;cellular process;cellular response to abiotic stimulus;cellula…	active transmembrane transporter activity;adenyl nucleotide binding;adenyl ribonucleotide binding;ADP binding;alkali metal ion binding;ATP binding;ATPase activity;ATPase activity, coupled;ATPase activity, coupled to movement of substances;ATPase activity, coupled to transmembrane movement of ions;ATPase activity, coupled to transmembrane movement of ions, phosphorylative mechanism;ATPase activity…	apical plasma membrane;basolateral plasma membrane;caveola;cell part;cytoplasmic membrane-bounded vesicle;cytoplasmic part;cytoplasmic vesicle;endoplasmic reticulum;endosome;extracellular membrane-bounded organelle;extracellular organelle;extracellular region part;extracellular vesicular exosome;Golgi apparatus;integral to membrane;intracellular membrane-bounded organelle;intracellular organelle;…	0.00226248	90.689	54.915	90.689	1.8812	188130000	0.097989	0.20293	0.29741	0.37152	0.36805	0.28857	-3.00456	P05023;P05023-4;P05023-2	16;16;16	P05023	UID1053	1	2764
P05114-S-8	P05114	Non-histone chromosomal protein HMG-14	HMGN1	1.31723	-1.35427	S	8	PKRKVSSAEGAAK	0.984995	___1	2	23.6537	24.6077	22.9847	25.1275	24.9187	25.2627	+	Intensity cxh_Intensity cxhc	anatomical structure morphogenesis;biological regulation;cellular component organization;cellular component organization at cellular level;cellular component organization or biogenesis;cellular component organization or biogenesis at cellular level;cellular macromolecule metabolic process;cellular metabolic process;cellular nitrogen compound metabolic process;cellular process;cellular response to…	binding;chromatin binding;DNA binding;nucleic acid binding	cell part;chromatin;chromosomal part;cytoplasm;intracellular membrane-bounded organelle;intracellular organelle;intracellular organelle part;intracellular part;membrane-bounded organelle;nucleus;organelle;organelle part	0.000198525	118.52	79.739	68.525	-1.2128	1183200000	0.74452	NaN	NaN	0.84696	0.99597	NaN	-2.81301	P05114;A6NL93;A6NEL0;F2Z2W6;F2Z2Y5;H7BXJ5	8;8;24;8;8;8	P05114	UID1055	1	2769
P07437-S-172	P07437	Tubulin beta chain;Tubulin beta-4B chain	TUBB;TUBB4B	2.58341	-3.42199	S	172	TFSVVPSPKVSDT	0.999879	___1	3	25.0348	23.9781	23.4267	27.8088	27.724	27.1727	+	Intensity cxh_Intensity cxhc	biological regulation;cell cycle;cell cycle process;cell division;cell killing;cellular component assembly;cellular component assembly at cellular level;cellular component movement;cellular component organization;cellular component organization at cellular level;cellular component organization or biogenesis;cellular component organization or biogenesis at cellular level;cellular macromolecular co…	binding;catalytic activity;enzyme binding;GTP binding;GTPase activity;guanyl nucleotide binding;guanyl ribonucleotide binding;hydrolase activity;hydrolase activity, acting on acid anhydrides;hydrolase activity, acting on acid anhydrides, in phosphorus-containing anhydrides;MHC class I protein binding;MHC protein binding;nucleoside-triphosphatase activity;nucleotide binding;protein binding;purine …	cell body;cell part;cytoplasmic part;cytoskeletal part;cytoskeleton;cytosol;extracellular membrane-bounded organelle;extracellular organelle;extracellular region part;extracellular vesicular exosome;intracellular membrane-bounded organelle;intracellular non-membrane-bounded organelle;intracellular organelle;intracellular organelle part;intracellular part;macromolecular complex;membrane-bounded or…	3.69e-05	121.94	38.631	92.147	-0.59472	642480000	0.143	NaN	NaN	0.85938	0.82644	0.609	-6.68084	P07437;Q5JP53;Q5ST81;P68371	172;154;100;172	P07437;P68371	UID1074	1	2820;3991
P07948-S-13	P07948	Tyrosine-protein kinase Lyn	LYN	1.48183	-0.608384	S	13	KGKDSLSDDGVDL	0.999992	___1	2	26.769	27.4207	27.0098	27.6743	27.678	27.6723	+	Intensity cxh_Intensity cxhc	activation of immune response;activation of innate immune response;amine transport;anatomical structure development;antigen receptor-mediated signaling pathway;axon guidance;B cell homeostasis;B cell receptor signaling pathway;biological regulation;blood coagulation;cell activation;cell communication;cell development;cell differentiation;cell migration;cell motility;cell surface receptor linked s…	adenyl nucleotide binding;adenyl ribonucleotide binding;ATP binding;binding;catalytic activity;enzyme binding;glycolipid binding;glycosphingolipid binding;ion channel binding;kinase activity;lipid binding;molecular transducer activity;non-membrane spanning protein tyrosine kinase activity;nucleotide binding;phosphotransferase activity, alcohol group as acceptor;protein binding;protein kinase acti…	alpha2-beta1 integrin complex;cell part;cytoplasm;cytoplasmic part;cytoskeletal part;cytosol;extracellular membrane-bounded organelle;extracellular organelle;extracellular region part;extracellular vesicular exosome;extrinsic to internal side of plasma membrane;extrinsic to membrane;extrinsic to plasma membrane;Golgi apparatus;integrin complex;intracellular membrane-bounded organelle;intracellula…	3.52e-15	184.03	143.31	162.49	-0.47211	1328800000	0.555	0.72367	0.73044	0.91906	0.48411	0.483	-3.19766	P07948;E5RJ37;P07948-2	13;13;13	P07948;P07948-2	UID1082	1	2830;2831
P08708-S-113	P08708	40S ribosomal protein S17;40S ribosomal protein S17-like	RPS17;RPS17L	1.87349	4.34304	S	113	KLLDFGSLSNLQV	0.999624	___1	2	25.7052	25.281	25.2429	20.1281	19.9747	23.0972	+	Intensity cxh_Intensity cxhc	biological regulation;biosynthetic process;catabolic process;cellular biosynthetic process;cellular catabolic process;cellular component assembly;cellular component assembly at cellular level;cellular component biogenesis;cellular component biogenesis at cellular level;cellular component disassembly;cellular component disassembly at cellular level;cellular component organization;cellular componen…	structural constituent of ribosome;structural molecule activity	adherens junction;anchoring junction;cell junction;cell part;cell-substrate adherens junction;cell-substrate junction;cytoplasmic part;cytosol;cytosolic small ribosomal subunit;extracellular membrane-bounded organelle;extracellular organelle;extracellular region part;extracellular vesicular exosome;focal adhesion;intracellular non-membrane-bounded organelle;intracellular organelle;intracellular o…	1.53e-150	276.03	243.73	276.03	1.9178	279810000	0.635	0.86689	0.37559	NaN	NaN	0.861	4.22892	P08708;P0CW22	113;113	P08708	UID1099	1	2854
P09661-S-197	P09661	U2 small nuclear ribonucleoprotein A'	SNRPA1	1.68941	-0.585553	S	197	KKKGGPSPGDVEA	1	___1	2	24.7685	25.2378	24.8774	25.5821	25.643	25.4152	+	Intensity cxh_Intensity cxhc	cellular macromolecule metabolic process;cellular metabolic process;cellular nitrogen compound metabolic process;cellular process;gene expression;macromolecule metabolic process;metabolic process;mRNA metabolic process;mRNA processing;nitrogen compound metabolic process;nuclear mRNA splicing, via spliceosome;nucleic acid metabolic process;nucleobase-containing compound metabolic process;primary m…		catalytic step 2 spliceosome;cell part;intracellular organelle part;intracellular part;macromolecular complex;nuclear part;nucleoplasm;organelle part;ribonucleoprotein complex;small nuclear ribonucleoprotein complex;spliceosomal complex;U2 snRNP	0.00285136	82.202	57.308	82.202	-0.40036	246340000	0.25042	0.074784	0.051416	0.038784	0.44198	NaN	-3.72166	P09661;H0YMA0;H0YLR3	197;92;37	P09661	UID1105	1	2873
P10244-S-241	P10244	Myb-related protein B	MYBL2	1.41085	-1.35481	S	241	IKEEENSEEELAA	1	___1	2	22.7308	23.3852	21.8648	24.0065	24.1557	23.8831	+	Intensity cxh_Intensity cxhc	biological regulation;cell cycle;cell cycle process;cellular component assembly;cellular component assembly at cellular level;cellular component organization;cellular component organization at cellular level;cellular component organization or biogenesis;cellular component organization or biogenesis at cellular level;cellular process;cytoskeleton organization;G2/M transition of mitotic cell cycle;…	binding;chromatin binding;core promoter proximal region DNA binding;core promoter proximal region sequence-specific DNA binding;DNA binding;nucleic acid binding;nucleic acid binding transcription factor activity;regulatory region DNA binding;regulatory region nucleic acid binding;RNA polymerase II core promoter proximal region sequence-specific DNA binding;RNA polymerase II core promoter proximal…	cell part;chromosomal part;intracellular organelle part;intracellular part;macromolecular complex;Myb complex;nuclear part;nucleoplasm;organelle part;protein complex	7.08e-66	231.13	178.86	231.13	-1.5217	68930000	NaN	NaN	NaN	NaN	NaN	NaN	-3.02875	P10244;P10244-2	241;217	P10244	UID1108	1	2897
P11388-S-1377	P11388	DNA topoisomerase 2-alpha	TOP2A	2.32335	-0.760344	S	1377	PQKSVVSDLEADD	0.999995	___1	2	24.6738	25.1128	24.9255	25.5829	25.6878	25.7223	+	Intensity cxh_Intensity cxhc	apoptotic chromosome condensation;biological regulation;cell cycle;cell cycle process;cell differentiation;cell division;cellular component organization;cellular component organization at cellular level;cellular component organization or biogenesis;cellular component organization or biogenesis at cellular level;cellular developmental process;cellular macromolecule metabolic process;cellular metab…	adenyl nucleotide binding;adenyl ribonucleotide binding;ATP binding;ATPase activity;ATPase activity, coupled;binding;catalytic activity;cation binding;chromatin binding;DNA bending activity;DNA binding;DNA topoisomerase (ATP-hydrolyzing) activity;DNA topoisomerase activity;DNA-dependent ATPase activity;drug binding;enzyme binding;histone deacetylase binding;hydrolase activity;hydrolase activity, …	cell part;chromosome;condensed chromosome;cytoplasm;DNA topoisomerase complex (ATP-hydrolyzing);intracellular membrane-bounded organelle;intracellular non-membrane-bounded organelle;intracellular organelle;intracellular organelle part;intracellular part;macromolecular complex;membrane-bounded organelle;non-membrane-bounded organelle;nuclear part;nucleolus;nucleoplasm;nucleus;organelle;organelle p…	0.000191423	124.48	101.26	124.48	-0.2589	263960000	0.33447	0.23591	0.50409	0.56043	0.48291	0.33871	-5.6775	P11388;P11388-2;P11388-3;P11388-4	1377;1403;1413;1458	P11388	UID1132	1	2932
P11388-S-1106	P11388	DNA topoisomerase 2-alpha	TOP2A	1.42076	-0.685729	S	1106	EEENEESDNEKET	1	___1	2	28.6328	29.3756	29.1565	29.6588	29.7545	29.8087	+	Intensity cxh_Intensity cxhc	apoptotic chromosome condensation;biological regulation;cell cycle;cell cycle process;cell differentiation;cell division;cellular component organization;cellular component organization at cellular level;cellular component organization or biogenesis;cellular component organization or biogenesis at cellular level;cellular developmental process;cellular macromolecule metabolic process;cellular metab…	adenyl nucleotide binding;adenyl ribonucleotide binding;ATP binding;ATPase activity;ATPase activity, coupled;binding;catalytic activity;cation binding;chromatin binding;DNA bending activity;DNA binding;DNA topoisomerase (ATP-hydrolyzing) activity;DNA topoisomerase activity;DNA-dependent ATPase activity;drug binding;enzyme binding;histone deacetylase binding;hydrolase activity;hydrolase activity, …	cell part;chromosome;condensed chromosome;cytoplasm;DNA topoisomerase complex (ATP-hydrolyzing);intracellular membrane-bounded organelle;intracellular non-membrane-bounded organelle;intracellular organelle;intracellular organelle part;intracellular part;macromolecular complex;membrane-bounded organelle;non-membrane-bounded organelle;nuclear part;nucleolus;nucleoplasm;nucleus;organelle;organelle p…	1.68e-180	299.56	265.67	261.64	-0.57241	4927200000	0.509	0.49136	0.58426	0.89617	0.94952	0.917	-3.05203	P11388;P11388-2;P11388-3;P11388-4	1106;1132;1142;1187	P11388	UID1135	1	2932
P16104-S-122	P16104	Histone H2AX	H2AFX	1.44392	-0.95134	S	122	LLPKKTSATVGPK	0.772809	___1	2	23.2911	24.0956	24.0883	24.5642	24.6986	25.0661	+	Intensity cxh_Intensity cxhc	biological regulation;cell cycle;cell cycle checkpoint;cellular component assembly;cellular component assembly at cellular level;cellular component organization;cellular component organization at cellular level;cellular component organization or biogenesis;cellular component organization or biogenesis at cellular level;cellular macromolecular complex assembly;cellular macromolecular complex subun…	binding;damaged DNA binding;DNA binding;enzyme binding;histone binding;nucleic acid binding;protein binding	cell part;chromatin;chromosomal part;chromosome;condensed chromosome;condensed nuclear chromosome;extracellular membrane-bounded organelle;extracellular organelle;extracellular region part;extracellular vesicular exosome;germ cell nucleus;intracellular membrane-bounded organelle;intracellular non-membrane-bounded organelle;intracellular organelle;intracellular organelle part;intracellular part;ma…	0.00828064	80.979	36.776	80.979	-0.076769	133190000	NaN	NaN	NaN	NaN	NaN	NaN	-3.10684	P16104	122	P16104	UID1166	1	3025
P16401-S-2	P16401	Histone H1.5	HIST1H1B	1.96939	-2.88792	S	2	_____MSETAPAE	0.849904	___1	2	22.8607	23.7821	23.435	25.0856	26.798	26.858	+	Intensity cxh_Intensity cxhc	biological regulation;cellular component assembly;cellular component assembly at cellular level;cellular component organization;cellular component organization at cellular level;cellular component organization or biogenesis;cellular component organization or biogenesis at cellular level;cellular macromolecular complex assembly;cellular macromolecular complex subunit organization;cellular process;…	binding;chromatin binding;chromatin DNA binding;DNA binding;enzyme binding;histone deacetylase binding;nucleic acid binding;protein binding;structure-specific DNA binding	cell part;chromatin;chromosomal part;extracellular membrane-bounded organelle;extracellular organelle;extracellular region part;extracellular vesicular exosome;heterochromatin;intracellular organelle part;intracellular part;macromolecular complex;membrane-bounded organelle;membrane-bounded vesicle;nuclear chromatin;nuclear chromosome part;nuclear heterochromatin;nuclear part;nucleosome;organelle;…	5.08e-32	205.26	189.67	149.35	-0.058072	299840000	NaN	NaN	NaN	NaN	NaN	NaN	-4.5112	P16401	2	P16401	UID1173	1	3035
P17152-S-13	P17152	Transmembrane protein 11, mitochondrial	TMEM11	1.40545	1.88378	S	13	RRLGPGSSGGSAR	0.857074	___1	2	24.59	23.6111	25.4825	22.1778	22.6003	23.2542	+	Intensity cxh_Intensity cxhc	cellular component organization;cellular component organization at cellular level;cellular component organization or biogenesis;cellular component organization or biogenesis at cellular level;cellular process;mitochondrion organization;organelle organization		cell part;cytoplasmic part;integral to membrane;integral to mitochondrial inner membrane;integral to mitochondrial membrane;integral to organelle membrane;integral to plasma membrane;intracellular organelle part;intracellular part;intrinsic to membrane;intrinsic to mitochondrial inner membrane;intrinsic to organelle membrane;intrinsic to plasma membrane;membrane part;mitochondrial membrane part;m…	0.00210716	107.97	75.356	73.466	-0.30126	111790000	0.73585	NaN	NaN	NaN	0.66668	0.21413	3.01607	P17152	13	P17152	UID1190	1	3051
P18858-S-201	P18858	DNA ligase 1;DNA ligase	LIG1	3.69079	-1.53744	S	201	TPTESVSEPEVAT	0.999971	___1	2	24.6425	24.5163	24.3589	26.136	25.8724	26.1216	+	Intensity cxh_Intensity cxhc	anatomical structure homeostasis;anatomical structure morphogenesis;base-excision repair;biological regulation;biosynthetic process;cell cycle;cell division;cellular biosynthetic process;cellular component organization;cellular component organization at cellular level;cellular component organization or biogenesis;cellular component organization or biogenesis at cellular level;cellular macromolecu…	adenyl nucleotide binding;adenyl ribonucleotide binding;ATP binding;binding;catalytic activity;cation binding;DNA binding;DNA ligase (ATP) activity;DNA ligase activity;ion binding;ligase activity;ligase activity, forming phosphoric ester bonds;metal ion binding;nucleic acid binding;nucleotide binding;purine nucleotide binding;purine ribonucleoside triphosphate binding;purine ribonucleotide bindin…	cell part;cytoplasmic part;Golgi apparatus;intracellular membrane-bounded organelle;intracellular organelle;intracellular organelle part;intracellular part;membrane-bounded organelle;mitochondrion;nuclear part;nucleoplasm;nucleus;organelle;organelle part	1.43e-67	241.39	205.05	220.93	-0.21741	381460000	0.148	0.13745	0.93007	0.42482	0.33552	0.192	-12.9713	P18858;P18858-2;P18858-3;M0R0Q7;F5GZ28;B4E135;M0R1G7	201;201;170;200;133;169;133	P18858	UID1219	1;2	3088
P24534-S-95	P24534	Elongation factor 1-beta	EEF1B2	2.38039	-0.821302	S	95	GSGATDSKDDDDI	0.992786	___1	2	24.6943	25.0943	24.7154	25.6763	25.5595	25.732	+	Intensity cxh_Intensity cxhc	biosynthetic process;cellular biosynthetic process;cellular macromolecule biosynthetic process;cellular macromolecule metabolic process;cellular metabolic process;cellular process;cellular protein metabolic process;gene expression;macromolecule biosynthetic process;macromolecule metabolic process;metabolic process;primary metabolic process;protein metabolic process;translation;translational elong…	binding;nucleic acid binding;RNA binding;translation elongation factor activity;translation factor activity, nucleic acid binding	cell part;cytoplasm;cytoplasmic part;cytosol;eukaryotic translation elongation factor 1 complex;intracellular part;macromolecular complex;protein complex	3.63e-238	329.64	306.15	329.64	0.13344	249320000	0.338	NaN	0.21866	0.63242	0.18037	0.417	-5.88598	P24534;C9JZW3	95;95	P24534	UID1257	1	3185
P29590-S-527	P29590	Protein PML	PML	1.37733	0.671727	S	527	HLDGPPSPRSPVI	1	___1	2	25.1917	25.5238	25.5549	24.4453	24.694	25.116	+	Intensity cxh_Intensity cxhc	activation of caspase activity;aging;anatomical structure morphogenesis;apoptosis;apoptosis in response to endoplasmic reticulum stress;biological regulation;biosynthetic process;branching involved in mammary gland duct morphogenesis;branching morphogenesis of a tube;calcium ion homeostasis;catabolic process;cation homeostasis;cell aging;cell cycle arrest;cell cycle process;cell death;cell differ…	binding;cation binding;cobalt ion binding;DNA binding;enzyme binding;identical protein binding;ion binding;metal ion binding;nucleic acid binding;protein binding;protein binding transcription factor activity;protein dimerization activity;protein heterodimerization activity;protein homodimerization activity;small conjugating protein binding;SUMO binding;transcription coactivator activity;transcrip…	cell part;cytoplasm;cytoplasmic part;cytosol;early endosome membrane;endoplasmic reticulum part;endosomal part;endosome membrane;extrinsic to endoplasmic reticulum membrane;extrinsic to membrane;extrinsic to organelle membrane;intracellular membrane-bounded organelle;intracellular non-membrane-bounded organelle;intracellular organelle;intracellular organelle part;intracellular part;membrane;membr…	0.000773075	97.713	72.391	97.713	-0.36176	306700000	NaN	NaN	NaN	NaN	NaN	NaN	2.95062	P29590;P29590-5;P29590-4;P29590-3;P29590-9;H3BVD2;P29590-11;P29590-12;H3BT57;H3BUJ5;H3BRN3;P29590-2;P29590-8	527;527;527;527;527;171;479;479;479;228;77;527;527	P29590;P29590-11;P29590-2;P29590-8	UID1286	1;2	3263;3264;3265;3266
P34932-S-546	P34932	Heat shock 70 kDa protein 4	HSPA4	1.58573	-1.11769	S	546	AENKAESEEMETS	0.999825	___1	2	21.2036	22.0197	21.8652	23.2039	22.7291	22.5087	+	Intensity cxh_Intensity cxhc	cellular component assembly;cellular component assembly at cellular level;cellular component organization;cellular component organization at cellular level;cellular component organization or biogenesis;cellular component organization or biogenesis at cellular level;cellular macromolecular complex assembly;cellular macromolecular complex subunit organization;cellular membrane organization;cellular…	adenyl nucleotide binding;adenyl ribonucleotide binding;ATP binding;binding;nucleotide binding;purine nucleotide binding;purine ribonucleoside triphosphate binding;purine ribonucleotide binding;ribonucleotide binding	cell part;cytoplasmic part;cytosol;extracellular membrane-bounded organelle;extracellular organelle;extracellular region part;extracellular vesicular exosome;intracellular membrane-bounded organelle;intracellular organelle;intracellular part;membrane-bounded organelle;membrane-bounded vesicle;mitochondrion;organelle;vesicle	0.00878454	70.26	54.504	70.26	-0.2266	30654000	NaN	0.17989	0.24445	0.4683	0.093907	0.3757	-3.45405	P34932;A0A087WYC1	546;546	P34932	UID1320		3355
P35611-S-586	P35611	Alpha-adducin	ADD1	1.44511	1.12611	S	586	ERKQKGSEENLDE	1	___1	3	23.8057	24.8106	23.685	22.8545	23.0606	23.0079	+	Intensity cxh_Intensity cxhc	actin cytoskeleton organization;actin filament bundle assembly;actin filament capping;actin filament organization;actin filament-based process;anatomical structure homeostasis;anatomical structure morphogenesis;apoptosis;barbed-end actin filament capping;biological regulation;cell communication;cell death;cell differentiation;cell morphogenesis;cell volume homeostasis;cellular component assembly;…	actin binding;actin filament binding;binding;cytoskeletal protein binding;identical protein binding;protein binding;protein dimerization activity;protein heterodimerization activity;protein homodimerization activity;spectrin binding;structural molecule activity;transcription factor binding	adherens junction;anchoring junction;cell junction;cell part;cell projection;cell projection part;cell-substrate adherens junction;cell-substrate junction;cytoplasmic part;cytoskeletal part;cytoskeleton;cytosol;dendritic spine;F-actin capping protein complex;focal adhesion;intermediate filament cytoskeleton;intracellular membrane-bounded organelle;intracellular non-membrane-bounded organelle;intr…	8.04e-14	174.39	154.27	119.08	0.44028	367670000	0.747	NaN	0.43585	0.036716	0.0052279	0.379	3.10968	P35611;P35611-3;P35611-2;E7EV99;E7ENY0;P35611-6;P35611-4;H0Y9H2;H0YG19	586;617;586;586;617;617;617;323;32	P35611	UID1332	1	3376
P35659-S-210	P35659	Protein DEK	DEK	1.86894	-2.93714	S	210	SKKERNSSGMARK	0.983485	___1	2	21.868	23.8927	22.1437	25.0024	25.7719	25.9415	+	Intensity cxh_Intensity cxhc	biological regulation;biosynthetic process;cellular biosynthetic process;cellular component organization;cellular component organization at cellular level;cellular component organization or biogenesis;cellular component organization or biogenesis at cellular level;cellular macromolecule biosynthetic process;cellular macromolecule metabolic process;cellular metabolic process;cellular nitrogen comp…	binding;DNA binding;histone binding;nucleic acid binding;protein binding	cell part;contractile fiber;cytoplasmic part;intracellular membrane-bounded organelle;intracellular non-membrane-bounded organelle;intracellular organelle;intracellular part;membrane-bounded organelle;non-membrane-bounded organelle;nucleus;organelle	0.00100238	108.24	64.474	100.93	-0.0076997	155350000	NaN	NaN	NaN	NaN	NaN	NaN	-4.21585	P35659;B4DFG0;P35659-2;H0Y8X0	210;182;176;86	P35659	UID1347	1	3383
P40855-S-147	P40855	Peroxisomal biogenesis factor 19	PEX19	1.82208	-0.832811	S	147	TDLQNSSMSEEEL	0.999477	___1	2	23.8089	24.4329	23.886	24.8155	24.8254	24.9853	+	Intensity cxh_Intensity cxhc	biological regulation;cellular component biogenesis;cellular component biogenesis at cellular level;cellular component organization;cellular component organization at cellular level;cellular component organization or biogenesis;cellular component organization or biogenesis at cellular level;cellular macromolecule metabolic process;cellular metabolic process;cellular process;cellular protein metab…	ATPase binding;binding;enzyme binding;protein binding;protein N-terminus binding	brush border membrane;cell part;cell projection membrane;cell projection part;cytoplasm;cytoplasmic part;cytosol;integral to membrane;intracellular membrane-bounded organelle;intracellular organelle;intracellular organelle part;intracellular part;intrinsic to membrane;macromolecular complex;membrane;membrane part;membrane-bounded organelle;microbody;microbody membrane;microbody part;nuclear part;…	0	364.2	323.35	354.71	0.27044	163020000	0.58281	0.26782	0.32513	0.31507	0.34722	0.4061	-4.08284	P40855;Q5QNY5;P40855-5;H0YJ60	147;127;109;17	P40855	UID1372	1	3439
P41440-S-5	P41440	Folate transporter 1	SLC19A1	1.33149	-0.752722	S	5	__MVPSSPAVEKQ	0.997083	___1	2	25.6642	25.6316	25.6752	26.5729	26.7634	25.8929	+	Intensity cxh_Intensity cxhc	amine metabolic process;amine transport;amino acid transport;carboxylic acid metabolic process;carboxylic acid transport;cellular amine metabolic process;cellular amino acid metabolic process;cellular aromatic compound metabolic process;cellular ketone metabolic process;cellular metabolic process;cellular modified amino acid metabolic process;cellular nitrogen compound metabolic process;cellular …	amine binding;amino acid binding;binding;carboxylic acid binding;cofactor transporter activity;drug transmembrane transporter activity;folic acid binding;folic acid transporter activity;methotrexate transporter activity;transmembrane transporter activity;transporter activity;vitamin binding;vitamin transporter activity	cell part;integral to membrane;integral to plasma membrane;intrinsic to membrane;intrinsic to plasma membrane;membrane;membrane part;plasma membrane;plasma membrane part	0.0010907	106.16	58.93	102.4	-0.4505	1087100000	0.57592	NaN	0.66586	0.88666	0.9511	NaN	-2.84537	P41440;H3BTQ3;P41440-3;E9PIL5;C9J8K6;C9JKP4	5;5;5;5;5;5	P41440	UID1383	1	3461
P46013-S-1861	P46013	Antigen KI-67	MKI67	2.23891	-0.617884	S	1861	KKILCKSPQSDPA	1	___1	2	26.2919	26.5392	26.4962	26.9957	27.2304	26.9548	+	Intensity cxh_Intensity cxhc	cell cycle phase;cell cycle process;cell proliferation;cellular process;meiosis	adenyl nucleotide binding;adenyl ribonucleotide binding;ATP binding;binding;nucleotide binding;protein binding;protein C-terminus binding;purine nucleotide binding;purine ribonucleoside triphosphate binding;purine ribonucleotide binding;ribonucleotide binding	cell part;chromosomal part;chromosome;chromosome, centromeric region;condensed chromosome;cytoplasm;intracellular membrane-bounded organelle;intracellular non-membrane-bounded organelle;intracellular organelle;intracellular organelle part;intracellular part;membrane;membrane-bounded organelle;non-membrane-bounded organelle;nuclear part;nucleolus;nucleus;organelle;organelle part	1.36e-134	276.75	207.4	201.65	-0.014427	695700000	0.452	0.34617	0.89536	0.85556	0.67759	0.401	-5.37994	P46013;A0A087WV66;P46013-2	1861;1860;1501	P46013;P46013-2	UID1420	1	3513;3514
P46013-S-3041	P46013	Antigen KI-67	MKI67	1.31882	-2.10104	S	3041	PRARGKSSEPVVI	0.768024	___1	2	21.5625	22.0163	23.9077	24.8295	24.1947	24.7654	+	Intensity cxh_Intensity cxhc	cell cycle phase;cell cycle process;cell proliferation;cellular process;meiosis	adenyl nucleotide binding;adenyl ribonucleotide binding;ATP binding;binding;nucleotide binding;protein binding;protein C-terminus binding;purine nucleotide binding;purine ribonucleoside triphosphate binding;purine ribonucleotide binding;ribonucleotide binding	cell part;chromosomal part;chromosome;chromosome, centromeric region;condensed chromosome;cytoplasm;intracellular membrane-bounded organelle;intracellular non-membrane-bounded organelle;intracellular organelle;intracellular organelle part;intracellular part;membrane;membrane-bounded organelle;non-membrane-bounded organelle;nuclear part;nucleolus;nucleus;organelle;organelle part	0.0183217	68.626	48.485	68.626	-0.8518	96367000	NaN	NaN	NaN	0.67633	NaN	0.63648	-2.81661	P46013;A0A087WV66;P46013-2	3041;3040;2681	P46013;P46013-2	UID1421	1	3513;3514
P46013-S-357	P46013	Antigen KI-67	MKI67	1.48802	1.04004	S	357	YSQQQNSPQKHKN	1	___1	2	24.0797	25.1554	24.5108	23.4694	23.71	23.4464	+	Intensity cxh_Intensity cxhc	cell cycle phase;cell cycle process;cell proliferation;cellular process;meiosis	adenyl nucleotide binding;adenyl ribonucleotide binding;ATP binding;binding;nucleotide binding;protein binding;protein C-terminus binding;purine nucleotide binding;purine ribonucleoside triphosphate binding;purine ribonucleotide binding;ribonucleotide binding	cell part;chromosomal part;chromosome;chromosome, centromeric region;condensed chromosome;cytoplasm;intracellular membrane-bounded organelle;intracellular non-membrane-bounded organelle;intracellular organelle;intracellular organelle part;intracellular part;membrane;membrane-bounded organelle;non-membrane-bounded organelle;nuclear part;nucleolus;nucleus;organelle;organelle part	0	368.31	347.65	368.31	0.72616	449770000	0.61193	0.36293	0.60145	0.37003	0.52763	0.262	3.21265	P46013;A0A087WV66	357;357	P46013	UID1423	1	3513
P47755-S-9	P47755	F-actin-capping protein subunit alpha-2	CAPZA2	1.67836	-1.21468	S	9	DLEEQLSDEEKVR	1	___1	2	22.8625	23.6075	23.0337	24.4147	23.9522	24.7807	+	Intensity cxh_Intensity cxhc	actin filament capping;barbed-end actin filament capping;biological regulation;blood coagulation;cellular component assembly;cellular component movement;cellular component organization;cellular component organization or biogenesis;cellular process;coagulation;defense response;hemostasis;immune response;immune system process;innate immune response;macromolecular complex assembly;macromolecular com…		actin cytoskeleton;cell cortex part;cell part;cortical cytoskeleton;cytoplasmic part;cytoskeletal part;cytoskeleton;cytosol;extracellular membrane-bounded organelle;extracellular organelle;extracellular region;extracellular region part;extracellular vesicular exosome;F-actin capping protein complex;intracellular non-membrane-bounded organelle;intracellular organelle;intracellular organelle part;i…	0.000122684	125.82	93.498	122.46	0.17474	67590000	0.23029	NaN	0.2665	0.20726	NaN	NaN	-3.69254	P47755;C9JUG7;F8W9N7;P47755-2;F8WED3	9;9;9;9;9	P47755	UID1436	1	3542
P49756-S-703	P49756	RNA-binding protein 25	RBM25	2.01919	-1.55123	S	703	KFEDEDSDDVPRK	1	___1	2	23.3127	24.3802	24.0242	25.6114	25.5164	25.243	+	Intensity cxh_Intensity cxhc	biological regulation;cellular macromolecule metabolic process;cellular metabolic process;cellular nitrogen compound metabolic process;cellular process;macromolecule metabolic process;metabolic process;mRNA metabolic process;mRNA processing;nitrogen compound metabolic process;nucleic acid metabolic process;nucleobase-containing compound metabolic process;primary metabolic process;regulation of al…	binding;mRNA binding;nucleic acid binding;nucleotide binding;RNA binding	cell part;cytoplasm;intracellular organelle part;intracellular part;macromolecular complex;nuclear body;nuclear part;nuclear speck;nucleoplasm;nucleoplasm part;organelle part;ribonucleoprotein complex;spliceosomal complex	8.87e-09	164.06	149.49	161.87	0.33621	188280000	NaN	0.12186	0.13991	0.49245	0.34681	0.289	-4.66306	P49756	703	P49756	UID1478	1	3621
P49792-S-1509	P49792	E3 SUMO-protein ligase RanBP2	RANBP2	2.83764	-1.13294	S	1509	QNPRKQSLPATSI	0.999998	___1	2	24.4606	24.567	24.2397	25.6267	25.3422	25.6972	+	Intensity cxh_Intensity cxhc	biological regulation;biosynthetic process;carbohydrate metabolic process;carbohydrate transport;cell cycle;cell cycle process;cell surface receptor linked signaling pathway;cellular biosynthetic process;cellular component disassembly;cellular component disassembly at cellular level;cellular component organization;cellular component organization at cellular level;cellular component organization o…	binding;catalytic activity;cation binding;cis-trans isomerase activity;enzyme binding;GTPase binding;ion binding;isomerase activity;ligase activity;metal ion binding;nucleic acid binding;peptidyl-prolyl cis-trans isomerase activity;protein binding;Ran GTPase binding;Ras GTPase binding;RNA binding;small GTPase binding;transition metal ion binding;zinc ion binding	cell part;cytoplasmic part;cytosol;inclusion body;intracellular membrane-bounded organelle;intracellular organelle;intracellular organelle part;intracellular part;macromolecular complex;membrane;membrane part;membrane-bounded organelle;mitochondrion;nuclear inclusion body;nuclear membrane;nuclear part;nuclear pore;organelle;organelle membrane;organelle part;pore complex;protein complex	0.00035525	115.38	79.97	115.38	1.2224	196690000	0.1641	0.039326	NaN	0.29646	0.39466	0.35342	-7.80596	P49792	1509	P49792	UID1496	1	3630
P51957-S-461	P51957	Serine/threonine-protein kinase Nek4	NEK4	1.43555	-1.54585	S	461	DQSLALSPKLECS	1	___1	2	24.6826	25.204	23.5189	25.9109	26.068	26.0641	+	Intensity cxh_Intensity cxhc	activation of protein kinase activity;biological regulation;cell cycle;cell cycle phase;cell cycle process;cell division;cellular component organization;cellular component organization at cellular level;cellular component organization or biogenesis;cellular component organization or biogenesis at cellular level;cellular macromolecule metabolic process;cellular metabolic process;cellular process;c…	adenyl nucleotide binding;adenyl ribonucleotide binding;ATP binding;binding;catalytic activity;cation binding;ion binding;kinase activity;manganese ion binding;metal ion binding;nucleotide binding;phosphotransferase activity, alcohol group as acceptor;protein kinase activity;protein serine/threonine kinase activity;purine nucleotide binding;purine ribonucleoside triphosphate binding;purine ribonu…	cell part;cell projection;cilium;cytoplasm;intracellular part	0.00144398	118.9	83.46	118.9	-0.034611	272130000	NaN	NaN	NaN	NaN	NaN	NaN	-3.08698	P51957;E7EX48;P51957-3;H7C5M0	461;372;372;52	P51957	UID1527	1	3706
P52701-S-227	P52701	DNA mismatch repair protein Msh6	MSH6	2.36205	1.23649	S	227	EDNEIESEEEVQP	1	___1	2	26.3577	26.9827	26.6657	25.5105	25.5754	25.2108	+	Intensity cxh_Intensity cxhc	B cell activation;B cell activation involved in immune response;biological regulation;cell activation;cell activation involved in immune response;cell cycle process;cellular macromolecule metabolic process;cellular metabolic process;cellular nitrogen compound metabolic process;cellular process;cellular response to stimulus;cellular response to stress;determination of adult lifespan;DNA damage res…	adenyl nucleotide binding;adenyl ribonucleotide binding;ATP binding;ATPase activity;ATPase activity, coupled;binding;catalytic activity;chromatin binding;damaged DNA binding;DNA binding;DNA-dependent ATPase activity;double-stranded DNA binding;guanine/thymine mispair binding;histone binding;hydrolase activity;hydrolase activity, acting on acid anhydrides;hydrolase activity, acting on acid anhydri…	cell part;chromatin;chromosomal part;chromosome;cytoplasm;cytoplasmic part;Golgi apparatus;intracellular membrane-bounded organelle;intracellular non-membrane-bounded organelle;intracellular organelle;intracellular organelle part;intracellular part;macromolecular complex;membrane;membrane-bounded organelle;mismatch repair complex;MutSalpha complex;non-membrane-bounded organelle;nuclear chromatin;…	1.06e-294	349.2	291.23	252.76	0.35438	508620000	0.932	NaN	0.70752	NaN	NaN	0.289	5.81825	P52701;P52701-3;P52701-2;A0A087WWJ1;C9J7Y7	227;97;227;226;128	P52701	UID1537	1;2	3726
P52907-S-9	P52907	F-actin-capping protein subunit alpha-1	CAPZA1	2.20874	-1.22871	S	9	DFDDRVSDEEKVR	1	___1	2	25.2595	26.0283	25.6357	26.8137	27.0099	26.7861	+	Intensity cxh_Intensity cxhc	actin filament capping;barbed-end actin filament capping;biological regulation;blood coagulation;cellular component assembly;cellular component movement;cellular component organization;cellular component organization or biogenesis;cellular process;coagulation;defense response;hemostasis;immune response;immune system process;innate immune response;macromolecular complex assembly;macromolecular com…	actin binding;binding;cytoskeletal protein binding;protein binding	actin cytoskeleton;cell part;cytoplasmic part;cytoskeletal part;cytoskeleton;cytosol;extracellular membrane-bounded organelle;extracellular organelle;extracellular region;extracellular region part;extracellular vesicular exosome;F-actin capping protein complex;intracellular non-membrane-bounded organelle;intracellular organelle;intracellular organelle part;intracellular part;macromolecular comple…	2.83e-06	158.81	114.11	143.93	-0.51925	529560000	0.27	NaN	0.2806	0.34544	0.11933	0.054	-5.27672	P52907	9	P52907	UID1540	1	3740
P53999-S-17	P53999	Activated RNA polymerase II transcriptional coactivator p15	SUB1	3.0742	1.25325	S	17	SSSGSDSDSEVDK	0.993139	___1	2	24.786	25.2024	24.8605	23.7557	23.5881	23.7454	+	Intensity cxh_Intensity cxhc	biological regulation;cellular process;cellular response to stimulus;regulation of biological process;regulation of biosynthetic process;regulation of cellular biosynthetic process;regulation of cellular macromolecule biosynthetic process;regulation of cellular metabolic process;regulation of cellular process;regulation of gene expression;regulation of macromolecule biosynthetic process;regulatio…	binding;DNA binding;nucleic acid binding;protein binding transcription factor activity;single-stranded DNA binding;structure-specific DNA binding;transcription coactivator activity;transcription cofactor activity;transcription factor binding transcription factor activity	cell part;extracellular membrane-bounded organelle;extracellular organelle;extracellular region part;extracellular vesicular exosome;intracellular membrane-bounded organelle;intracellular non-membrane-bounded organelle;intracellular organelle;intracellular organelle part;intracellular part;macromolecular complex;membrane-bounded organelle;membrane-bounded vesicle;non-membrane-bounded organelle;nu…	1.37e-161	289.1	262.35	237.86	-0.43993	138840000	0.245	0.20318	NaN	0.87574	NaN	0.837	9.00245	P53999;D6RC37;D6R970	17;17;17	P53999	UID1551	1	3771
P61247-S-263	P61247	40S ribosomal protein S3a	RPS3A	1.79993	-1.07036	S	263	EPPVQESV_____	1	___1	2	25.6294	26.4051	25.9732	27.2156	27.2167	26.7866	+	Intensity cxh_Intensity cxhc	biological regulation;biosynthetic process;catabolic process;cell differentiation;cellular biosynthetic process;cellular catabolic process;cellular component disassembly;cellular component disassembly at cellular level;cellular component organization;cellular component organization at cellular level;cellular component organization or biogenesis;cellular component organization or biogenesis at cel…	binding;nucleic acid binding;RNA binding;structural constituent of ribosome;structural molecule activity	adherens junction;anchoring junction;cell junction;cell part;cell-substrate adherens junction;cell-substrate junction;cytoplasm;cytoplasmic part;cytosol;cytosolic small ribosomal subunit;extracellular membrane-bounded organelle;extracellular organelle;extracellular region part;extracellular vesicular exosome;focal adhesion;intracellular membrane-bounded organelle;intracellular non-membrane-bounde…	1.69e-06	144.73	118.58	144.73	0.12063	708680000	0.139	NaN	0.17928	0.37116	NaN	0.29	-4.02099	P61247;D6RAT0;H0Y9Y4;D6R9B6	263;226;207;144	P61247	UID1586	1	3886
P67809-S-314	P67809	Nuclease-sensitive element-binding protein 1	YBX1	3.33064	-1.63571	S	314	PPAENSSAPEAEQ	0.800347	___1	2	25.7386	25.6043	25.3537	27.3256	27.2914	26.9867	+	Intensity cxh_Intensity cxhc	biological regulation;biosynthetic process;cellular biosynthetic process;cellular macromolecule biosynthetic process;cellular macromolecule metabolic process;cellular metabolic process;cellular nitrogen compound metabolic process;cellular process;chordate embryonic development;CRD-mediated mRNA stabilization;developmental process;embryo development;embryo development ending in birth or egg hatchi…	binding;core promoter proximal region DNA binding;core promoter proximal region sequence-specific DNA binding;DNA binding;double-stranded DNA binding;enzyme binding;GTPase binding;nucleic acid binding;nucleic acid binding transcription factor activity;protein binding;regulatory region DNA binding;regulatory region nucleic acid binding;RNA binding;RNA polymerase II core promoter proximal region se…	cell part;CRD-mediated mRNA stability complex;cytoplasm;cytoplasmic part;extracellular membrane-bounded organelle;extracellular organelle;extracellular region part;extracellular vesicular exosome;histone pre-mRNA 3'end processing complex;intracellular membrane-bounded organelle;intracellular non-membrane-bounded organelle;intracellular organelle;intracellular organelle part;intracellular part;mac…	1.93e-11	158.92	128.81	158.92	-0.18865	657060000	0.133	0.07199	0.94305	NaN	0.39394	0.346	-10.4889	P67809;H0Y449;A0A087X1S2	314;364;310	P67809	UID1603	1	3982
Q01105-S-7	Q01105	Protein SET	SET	1.63809	-0.844847	S	7	MAPKRQSPLPPQK	1	___1	2	25.7491	26.5335	26.2769	26.9853	26.9849	27.1238	+	Intensity cxh_Intensity cxhc	biological regulation;biosynthetic process;cell cycle;cellular biosynthetic process;cellular component assembly;cellular component assembly at cellular level;cellular component disassembly;cellular component disassembly at cellular level;cellular component organization;cellular component organization at cellular level;cellular component organization or biogenesis;cellular component organization o…	binding;DNA binding;enzyme inhibitor activity;enzyme regulator activity;histone binding;nucleic acid binding;phosphatase inhibitor activity;phosphatase regulator activity;protein binding;protein phosphatase inhibitor activity;protein phosphatase regulator activity;protein phosphatase type 2A regulator activity	cell part;cytoplasm;cytoplasmic part;cytosol;endoplasmic reticulum;intracellular membrane-bounded organelle;intracellular organelle;intracellular organelle part;intracellular part;macromolecular complex;membrane-bounded organelle;nuclear part;nucleoplasm;nucleus;organelle;organelle part;perinuclear region of cytoplasm;protein complex	0.00174909	108.7	72.272	91.313	0.31788	646760000	0.34117	0.43232	0.73684	0.77052	0.55769	0.6636	-3.58766	Q01105;B2REB7	7;7	Q01105	UID1636	1	4074
Q01130-S-220	Q01130	Serine/arginine-rich splicing factor 2	SRSF2	3.01711	-1.78972	S	220	EEEGAVSS_____	0.899088	___1	2	22.5276	22.3961	23.0427	24.548	24.3462	24.4414	+	Intensity cxh_Intensity cxhc	biosynthetic process;cellular biosynthetic process;cellular macromolecule biosynthetic process;cellular macromolecule metabolic process;cellular metabolic process;cellular nitrogen compound metabolic process;cellular process;establishment of localization;establishment of localization in cell;establishment of RNA localization;gene expression;intracellular transport;macromolecule biosynthetic proce…	binding;nucleotide binding;protein binding transcription factor activity;transcription cofactor activity;transcription corepressor activity;transcription factor binding transcription factor activity	cell part;cytoplasm;extracellular membrane-bounded organelle;extracellular organelle;extracellular region part;extracellular vesicular exosome;intracellular membrane-bounded organelle;intracellular organelle;intracellular organelle part;intracellular part;macromolecular complex;membrane-bounded organelle;membrane-bounded vesicle;nuclear body;nuclear part;nuclear speck;nucleoplasm;nucleoplasm part…	1.61e-10	172.88	150.35	172.88	0.37505	359970000	0.305	NaN	0.95679	0.5314	NaN	0.435	-8.69932	Q01130;Q01130-2	220;208	Q01130	UID1639	1;3	4076
Q01831-S-94	Q01831	DNA repair protein complementing XP-C cells	XPC	1.52821	-1.00711	S	94	IKDEALSDGDDLR	1	___1	2	22.8724	23.8452	23.1794	24.2669	24.4964	24.155	+	Intensity cxh_Intensity cxhc	biological regulation;catabolic process;cell cycle checkpoint;cellular catabolic process;cellular component organization;cellular component organization at cellular level;cellular component organization or biogenesis;cellular component organization or biogenesis at cellular level;cellular macromolecule catabolic process;cellular macromolecule metabolic process;cellular metabolic process;cellular …	binding;bubble DNA binding;damaged DNA binding;DNA binding;DNA insertion or deletion binding;DNA secondary structure binding;double-stranded DNA binding;loop DNA binding;mismatched DNA binding;nucleic acid binding;single-stranded DNA binding;structure-specific DNA binding	cell part;cytoplasm;extracellular membrane-bounded organelle;extracellular organelle;extracellular region part;extracellular vesicular exosome;intracellular membrane-bounded organelle;intracellular non-membrane-bounded organelle;intracellular organelle;intracellular organelle part;intracellular part;macromolecular complex;membrane;membrane-bounded organelle;membrane-bounded vesicle;non-membrane-b…	2.19e-27	187.47	139.92	187.47	-2.1978	101340000	NaN	0.17515	NaN	0.41653	NaN	NaN	-3.31075	Q01831;Q01831-2;Q01831-3;E7EUB5	94;94;94;88	Q01831	UID1657	1	4095
Q12893-S-320	Q12893	Transmembrane protein 115	TMEM115	1.73549	-0.605741	S	320	SGAKVDSPLPSDK	1	___1	2	27.5855	28.0101	27.8571	28.4579	28.5713	28.2407	+	Intensity cxh_Intensity cxhc	biological regulation;carbohydrate metabolic process;cellular carbohydrate metabolic process;cellular macromolecule metabolic process;cellular metabolic process;cellular process;cellular protein metabolic process;establishment of localization;establishment of localization in cell;establishment of protein localization;glycosylation;Golgi vesicle transport;intracellular transport;macromolecule glyc…	binding;identical protein binding;protein binding	cell part;cytoplasmic part;Golgi apparatus;Golgi apparatus part;Golgi cisterna membrane;Golgi membrane;integral to membrane;intracellular membrane-bounded organelle;intracellular organelle;intracellular organelle part;intracellular part;intrinsic to membrane;membrane;membrane part;membrane-bounded organelle;nucleus;organelle;organelle membrane;organelle part	0.000497939	138.25	108.44	130.01	-0.9915	1799600000	NaN	NaN	NaN	NaN	NaN	NaN	-3.84461	Q12893	320	Q12893	UID1755	1	4239
Q13177-S-58	Q13177	Serine/threonine-protein kinase PAK 2;PAK-2p27;PAK-2p34	PAK2	1.60597	-1.56225	S	58	KIISIFSGTEKGS	0.992179	___1	2	23.2075	23.2742	23.9985	25.6186	25.1813	24.3671	+	Intensity cxh_Intensity cxhc	actin cytoskeleton organization;actin filament-based process;activation of immune response;activation of innate immune response;activation of protein kinase activity;antigen receptor-mediated signaling pathway;apoptosis;axon guidance;biological regulation;cell death;cell migration;cell motility;cell surface receptor linked signaling pathway;cellular component disassembly;cellular component disass…	adenyl nucleotide binding;adenyl ribonucleotide binding;ATP binding;binding;catalytic activity;enzyme activator activity;enzyme binding;enzyme regulator activity;GTPase binding;identical protein binding;kinase activator activity;kinase activity;kinase binding;kinase regulator activity;nucleotide binding;phosphotransferase activity, alcohol group as acceptor;protein binding;protein kinase activato…	cell part;cytoplasm;cytoplasmic part;cytosol;intracellular organelle part;intracellular part;membrane;nuclear part;nucleoplasm;organelle part;perinuclear region of cytoplasm;plasma membrane	0.00025538	140.78	104.9	140.78	-0.3487	137650000	NaN	NaN	0.12384	0.24321	0.30402	0.17742	-3.50535	Q13177	58	Q13177	UID1777	1	4291
Q13310-2-S-631	Q13310-2	Polyadenylate-binding protein 4;Polyadenylate-binding protein	PABPC4	1.92413	-0.598036	S	631	AVAAATS______	0.993909	___1	1	22.1654	22.5703	22.4912	22.9113	23.1105	22.9992	+	Intensity cxh_Intensity cxhc	biological regulation;biosynthetic process;blood coagulation;catabolic process;cellular biosynthetic process;cellular catabolic process;cellular macromolecule biosynthetic process;cellular macromolecule catabolic process;cellular macromolecule metabolic process;cellular metabolic process;cellular nitrogen compound metabolic process;cellular process;cellular protein metabolic process;coagulation;h…	binding;mRNA binding;nucleic acid binding;nucleotide binding;poly(A) RNA binding;poly(U) RNA binding;poly-purine tract binding;poly-pyrimidine tract binding;RNA binding;single-stranded RNA binding	cell part;cytoplasm;cytoplasmic part;intracellular membrane-bounded organelle;intracellular non-membrane-bounded organelle;intracellular organelle;intracellular part;macromolecular complex;membrane-bounded organelle;non-membrane-bounded organelle;nucleus;organelle;ribonucleoprotein complex;RNA granule;stress granule	0.00385278	100.74	46.537	100.74	0.81616	37452000	NaN	NaN	NaN	NaN	NaN	NaN	-4.37636	Q13310-2;Q13310-3;Q13310;B1ANR0;H0Y5F5;H0YER0	631;660;644;615;550;68	Q13310-2	UID1804		4310
Q13439-S-266	Q13439	Golgin subfamily A member 4	GOLGA4	4.32674	-1.50584	S	266	KEENPESDGEPVV	1	___1	2	23.0802	23.3151	23.2182	24.7538	24.6262	24.7511	+	Intensity cxh_Intensity cxhc	biological regulation;cellular process;establishment of localization;establishment of localization in cell;establishment of protein localization;establishment of protein localization in Golgi;establishment of protein localization to organelle;Golgi to plasma membrane protein transport;Golgi to plasma membrane transport;Golgi vesicle transport;intracellular protein transport;intracellular transpor…	binding;enzyme binding;GTPase binding;protein binding	cell part;cytoplasm;cytoplasmic part;extracellular membrane-bounded organelle;extracellular organelle;extracellular region part;extracellular vesicular exosome;Golgi apparatus;Golgi apparatus part;Golgi membrane;intracellular membrane-bounded organelle;intracellular organelle;intracellular organelle part;intracellular part;membrane;membrane-bounded organelle;membrane-bounded vesicle;nuclear part;…	5.5e-50	210.12	181.57	210.12	-0.18823	111480000	NaN	NaN	NaN	NaN	NaN	NaN	-18.8012	Q13439;Q13439-4;Q13439-5;Q13439-3;H0Y6I0;E7EVX2;A0A087WTW2	266;266;288;266;137;271;69	Q13439	UID1824	1	4339
Q13439-S-89	Q13439	Golgin subfamily A member 4	GOLGA4	2.11311	-4.603	S	89	SLFRSSSKESLVR	0.81454	___1	2	20.5269	22.1521	23.722	26.614	26.94	26.6559	+	Intensity cxh_Intensity cxhc	biological regulation;cellular process;establishment of localization;establishment of localization in cell;establishment of protein localization;establishment of protein localization in Golgi;establishment of protein localization to organelle;Golgi to plasma membrane protein transport;Golgi to plasma membrane transport;Golgi vesicle transport;intracellular protein transport;intracellular transpor…	binding;enzyme binding;GTPase binding;protein binding	cell part;cytoplasm;cytoplasmic part;extracellular membrane-bounded organelle;extracellular organelle;extracellular region part;extracellular vesicular exosome;Golgi apparatus;Golgi apparatus part;Golgi membrane;intracellular membrane-bounded organelle;intracellular organelle;intracellular organelle part;intracellular part;membrane;membrane-bounded organelle;membrane-bounded vesicle;nuclear part;…	0.00132672	122.94	68.217	59.013	-0.35075	337200000	NaN	NaN	NaN	NaN	NaN	NaN	-4.95983	Q13439;Q13439-4;Q13439-5;Q13439-3;E7EVX2;Q86W71	89;89;111;89;111;89	Q13439	UID1825	1	4339
Q13464-S-2	Q13464	Rho-associated protein kinase 1	ROCK1	1.30076	-2.40894	S	2	_____MSTGDSFE	0.918142	___1	2	22.4403	20.9323	23.9334	24.9402	24.826	24.7666			actin cytoskeleton organization;actin filament-based process;actin-mediated cell contraction;apical constriction;apoptosis;axon guidance;biological adhesion;biological regulation;bleb assembly;cell adhesion;cell death;cell migration;cell motility;cell projection assembly;cell projection organization;cell surface receptor linked signaling pathway;cell-cell adhesion;cellular component assembly;cell…	adenyl nucleotide binding;adenyl ribonucleotide binding;ATP binding;binding;catalytic activity;cation binding;ion binding;kinase activity;metal ion binding;nucleotide binding;phosphotransferase activity, alcohol group as acceptor;protein kinase activity;protein serine/threonine kinase activity;purine nucleotide binding;purine ribonucleoside triphosphate binding;purine ribonucleotide binding;ribon…	bleb;cell part;cell projection;centriole;cytoplasmic part;cytoskeletal part;cytoskeleton;cytosol;Golgi apparatus part;Golgi membrane;intracellular non-membrane-bounded organelle;intracellular organelle;intracellular organelle part;intracellular part;lamellipodium;membrane;microtubule organizing center part;non-membrane-bounded organelle;organelle;organelle membrane;organelle part;plasma membrane;…	7.55e-14	179.59	134.88	179.59	0.55109	106500000	NaN	NaN	NaN	0.51475	NaN	0.446	-2.77584	Q13464	2	Q13464	UID1828	1	4345
Q13586-S-512	Q13586	Stromal interaction molecule 1	STIM1	2.2985	1.54876	S	512	PQHGLGSQRDLTH	1	___1	2	27.1517	27.2852	27.5694	25.3476	25.8054	26.207	+	Intensity cxh_Intensity cxhc	activation of store-operated calcium channel activity;biological regulation;blood coagulation;calcium ion transport;cation transport;coagulation;detection of calcium ion;detection of chemical stimulus;detection of stimulus;divalent inorganic cation transport;divalent metal ion transport;establishment of localization;hemostasis;ion transport;metal ion transport;multicellular organismal process;pos…	binding;calcium channel regulator activity;calcium ion binding;cation binding;channel regulator activity;cytoskeletal protein binding;identical protein binding;ion binding;metal ion binding;microtubule binding;microtubule plus-end binding;protein binding;tubulin binding	cell cortex part;cell part;cortical endoplasmic reticulum;cytoplasmic part;cytoskeletal part;endoplasmic reticulum;endoplasmic reticulum membrane;endoplasmic reticulum part;integral to endoplasmic reticulum membrane;integral to membrane;integral to organelle membrane;integral to plasma membrane;intracellular membrane-bounded organelle;intracellular organelle;intracellular organelle part;intracell…	0.00014624	174.59	144.04	169.4	0.87299	1497300000	NaN	0.53545	0.40633	0.055295	0.33707	0.38614	5.58856	Q13586;G0XQ39;E9PNJ4;H0YDB2;Q13586-2	512;512;339;274;512	Q13586	UID1854	1	4371
Q13627-S-529	Q13627	Dual specificity tyrosine-phosphorylation-regulated kinase 1A	DYRK1A	3.00752	-1.79879	S	529	NSGRARSDPTHQH	0.993401	___1	3	24.8134	25.3761	25.4109	26.8691	26.9955	27.1321	+	Intensity cxh_Intensity cxhc	anatomical structure development;biological regulation;cell cycle;cellular macromolecule metabolic process;cellular metabolic process;cellular process;cellular protein metabolic process;circadian rhythm;developmental process;macromolecule metabolic process;macromolecule modification;metabolic process;mitotic cell cycle;negative regulation of biological process;negative regulation of cell communic…	adenyl nucleotide binding;adenyl ribonucleotide binding;ATP binding;binding;catalytic activity;cytoskeletal protein binding;kinase activity;non-membrane spanning protein tyrosine kinase activity;nucleotide binding;phosphotransferase activity, alcohol group as acceptor;protein binding;protein kinase activity;protein self-association;protein serine/threonine kinase activity;protein serine/threonine…	cell part;intracellular membrane-bounded organelle;intracellular organelle;intracellular organelle part;intracellular part;macromolecular complex;membrane-bounded organelle;nuclear body;nuclear part;nuclear speck;nucleoplasm;nucleoplasm part;nucleus;organelle;organelle part;ribonucleoprotein complex	0.0088808	68.42	41.708	68.42	2.1652	521110000	NaN	NaN	NaN	NaN	NaN	NaN	-8.6493	Q13627;Q13627-2;Q13627-5	529;520;529	Q13627	UID1863	1	4380
Q14542-S-252	Q14542	Equilibrative nucleoside transporter 2	SLC29A2	1.56705	-0.612808	S	252	ENGIPSSPQKVAL	0.998899	___1	2	23.903	23.8459	24.2452	24.5864	24.8466	24.3995	+	Intensity cxh_Intensity cxhc	cell proliferation;cellular metabolic process;cellular nitrogen compound metabolic process;cellular process;establishment of localization;metabolic process;nitrogen compound metabolic process;nucleobase-containing compound metabolic process;nucleobase-containing compound transport;nucleoside transport;primary metabolic process;transmembrane transport;transport	nucleobase-containing compound transmembrane transporter activity;nucleoside transmembrane transporter activity;substrate-specific transmembrane transporter activity;substrate-specific transporter activity;transmembrane transporter activity;transporter activity	basolateral plasma membrane;cell part;integral to membrane;integral to plasma membrane;intracellular non-membrane-bounded organelle;intracellular organelle;intracellular organelle part;intracellular part;intrinsic to membrane;intrinsic to plasma membrane;membrane;membrane part;non-membrane-bounded organelle;nuclear membrane;nuclear part;nucleolus;organelle;organelle membrane;organelle part;plasma…	6.84e-27	187.56	157.42	172.32	-0.13095	285930000	NaN	0.13593	0.56715	NaN	0.57586	0.417	-3.40714	Q14542;Q14542-3	252;252	Q14542	UID1884	1	4459
Q14693-S-162	Q14693	Phosphatidate phosphatase LPIN1	LPIN1	2.1997	0.722639	S	162	RKRRRKSQLDSLK	1	___1	2	24.3345	24.4319	24.5276	23.9414	23.6761	23.5087	+	Intensity cxh_Intensity cxhc	actin cytoskeleton organization;actin cytoskeleton reorganization;actin filament-based process;acylglycerol biosynthetic process;acylglycerol metabolic process;alcohol metabolic process;amine biosynthetic process;amine metabolic process;anatomical structure morphogenesis;biological regulation;biosynthetic process;carboxylic acid catabolic process;carboxylic acid metabolic process;catabolic proces…	catalytic activity;hydrolase activity;hydrolase activity, acting on ester bonds;phosphatase activity;phosphatidate phosphatase activity;phosphoric ester hydrolase activity;protein binding transcription factor activity;transcription coactivator activity;transcription cofactor activity;transcription factor binding transcription factor activity	cell part;cytoplasm;cytoplasmic part;cytosol;endoplasmic reticulum membrane;endoplasmic reticulum part;envelope;intracellular membrane-bounded organelle;intracellular organelle;intracellular organelle part;intracellular part;macromolecular complex;membrane;membrane part;membrane-bounded organelle;mitochondrial membrane;mitochondrial outer membrane;mitochondrial part;nuclear envelope;nuclear membr…	0.0182937	119.62	41.504	119.62	1.2961	109420000	NaN	NaN	NaN	NaN	NaN	NaN	5.24609	Q14693;Q14693-2;Q14693-4;Q14693-3;Q14693-5;Q14693-7;A0A0A0MS66;Q14693-6	162;168;162;162;168;211;168;168	Q14693	UID1912	1	4489
Q15051-S-572	Q15051	IQ calmodulin-binding motif-containing protein 1	IQCB1	1.56926	-1.12361	S	572	KKLGEESGDEIDV	1	___1	2	22.9451	23.6598	23.733	24.1902	24.5928	24.9258	+	Intensity cxh_Intensity cxhc	anatomical structure formation involved in morphogenesis;biological regulation;cell projection assembly;cell projection organization;cellular component assembly;cellular component assembly at cellular level;cellular component assembly involved in morphogenesis;cellular component maintenance;cellular component organization;cellular component organization at cellular level;cellular component organi…	binding;calmodulin binding;enzyme binding;protein binding	cell part;cell projection;centrosome;cilium;cytoplasmic part;cytoskeletal part;cytoskeleton;cytosol;extracellular membrane-bounded organelle;extracellular organelle;extracellular region part;extracellular vesicular exosome;intercellular bridge;intracellular non-membrane-bounded organelle;intracellular organelle;intracellular organelle part;intracellular part;membrane-bounded organelle;membrane-bo…	6.51e-10	166.92	109.97	106.36	3.4362	111590000	NaN	NaN	NaN	NaN	NaN	NaN	-3.41267	Q15051;Q15051-2	572;439	Q15051	UID1937	1	4548
Q15052-S-684	Q15052	Rho guanine nucleotide exchange factor 6	ARHGEF6	2.03106	-0.917521	S	684	SSTRKDSIPQVLL	1	___1	2	27.1128	27.3603	27.0948	28.3231	28.2379	27.7594	+	Intensity cxh_Intensity cxhc	apoptosis;biological regulation;cell death;cell junction assembly;cell junction organization;cell projection assembly;cell projection organization;cell surface receptor linked signaling pathway;cellular component assembly;cellular component assembly at cellular level;cellular component organization;cellular component organization at cellular level;cellular component organization or biogenesis;cel…	enzyme activator activity;enzyme regulator activity;GTPase activator activity;GTPase regulator activity;guanyl-nucleotide exchange factor activity;nucleoside-triphosphatase regulator activity;Ras guanyl-nucleotide exchange factor activity;Rho guanyl-nucleotide exchange factor activity;small GTPase regulator activity	cell junction;cell part;cell projection;cell-cell junction;cytoplasmic part;cytosol;intracellular;intracellular part;lamellipodium	0.00018085	134.04	105.35	134.04	-1.6075	1340300000	0.35967	0.32936	0.58299	0.45832	0.26759	0.78921	-4.6998	Q15052;Q15052-2	684;530	Q15052	UID1938	1	4549
Q15052-S-225	Q15052	Rho guanine nucleotide exchange factor 6	ARHGEF6	3.27696	-6.5725	S	225	SSERPLSPKAVKG	1	___1	2	23.0525	22.0081	20.8522	28.3009	28.6665	28.6629	+	Intensity cxh_Intensity cxhc	apoptosis;biological regulation;cell death;cell junction assembly;cell junction organization;cell projection assembly;cell projection organization;cell surface receptor linked signaling pathway;cellular component assembly;cellular component assembly at cellular level;cellular component organization;cellular component organization at cellular level;cellular component organization or biogenesis;cel…	enzyme activator activity;enzyme regulator activity;GTPase activator activity;GTPase regulator activity;guanyl-nucleotide exchange factor activity;nucleoside-triphosphatase regulator activity;Ras guanyl-nucleotide exchange factor activity;Rho guanyl-nucleotide exchange factor activity;small GTPase regulator activity	cell junction;cell part;cell projection;cell-cell junction;cytoplasmic part;cytosol;intracellular;intracellular part;lamellipodium	0.0144109	111.52	92.282	111.52	-0.0047113	1181800000	NaN	NaN	NaN	0.30818	0.86378	0.57086	-10.16	Q15052;Q15052-2	225;71	Q15052	UID1939		4549
Q15652-S-943	Q15652	Probable JmjC domain-containing histone demethylation protein 2C	JMJD1C	1.30516	-1.73579	S	943	KITAHSSPPLTKT	0.972874	___1	2	22.9633	24.4881	22.4609	25.0435	25.2622	24.814	+	Intensity cxh_Intensity cxhc	biological regulation;biosynthetic process;blood coagulation;cellular biosynthetic process;cellular component organization;cellular component organization at cellular level;cellular component organization or biogenesis;cellular component organization or biogenesis at cellular level;cellular macromolecule biosynthetic process;cellular macromolecule metabolic process;cellular metabolic process;cell…	binding;catalytic activity;cation binding;dioxygenase activity;hormone receptor binding;ion binding;metal ion binding;nuclear hormone receptor binding;oxidoreductase activity;protein binding;receptor binding;thyroid hormone receptor binding;transcription factor binding	cell part;intracellular;intracellular organelle part;intracellular part;nuclear part;nucleoplasm;organelle part	7.15e-06	150.51	116.55	117.27	-2.0737	178910000	NaN	0.36316	NaN	0.92934	0.40889	0.38	-2.78575	Q15652;Q15652-3;Q15652-2	943;761;724	Q15652	UID1987	1	4624
Q16643-S-142	Q16643	Drebrin	DBN1	2.21743	1.0834	S	142	GLARLSSPVLHRL	0.999743	___1	2	25.1811	25.5813	25.413	23.9741	24.4458	24.5052	+	Intensity cxh_Intensity cxhc	actin cytoskeleton organization;actin filament organization;actin filament-based process;biological regulation;cell communication;cell communication by chemical coupling;cell communication by electrical coupling;cell proliferation;cellular component organization;cellular component organization at cellular level;cellular component organization or biogenesis;cellular component organization or bioge…	actin binding;binding;cytoskeletal protein binding;profilin binding;protein binding	actin cytoskeleton;actomyosin;cell cortex;cell junction;cell part;cell projection;cell-cell junction;cytoplasm;cytoplasmic part;cytoskeletal part;cytoskeleton;dendrite;gap junction;intracellular non-membrane-bounded organelle;intracellular organelle;intracellular organelle part;intracellular part;membrane;neuron projection;non-membrane-bounded organelle;organelle;organelle part;plasma membrane	0.0115761	121.64	91.972	121.64	1.5993	7160700000	0.79636	0.86779	NaN	0.37698	0.80182	0.76145	5.3063	Q16643;Q16643-3;Q16643-2;D6R9W4;D6RCR4	142;142;144;141;79	Q16643	UID2021	1	4687
Q2NKX8-S-1028	Q2NKX8	DNA excision repair protein ERCC-6-like	ERCC6L	2.50565	-2.23756	S	1028	KARRIVSDGEDED	0.999999	___1	3	21.4784	22.1921	22.4267	24.027	24.1045	24.6784	+	Intensity cxh_Intensity cxhc	biological regulation;cell cycle;cell cycle phase;cell cycle process;cell division;cellular component organization;cellular component organization at cellular level;cellular component organization or biogenesis;cellular component organization or biogenesis at cellular level;cellular process;cellular response to stimulus;intracellular signal transduction;mitosis;mitotic cell cycle;nuclear division…	adenyl nucleotide binding;adenyl ribonucleotide binding;ATP binding;binding;catalytic activity;DNA binding;helicase activity;hydrolase activity;hydrolase activity, acting on acid anhydrides;hydrolase activity, acting on acid anhydrides, in phosphorus-containing anhydrides;nucleic acid binding;nucleoside-triphosphatase activity;nucleotide binding;purine nucleotide binding;purine ribonucleoside tri…	cell part;centrosome;chromosomal part;condensed chromosome kinetochore;cytoplasm;cytoplasmic part;cytoskeletal part;cytosol;intracellular non-membrane-bounded organelle;intracellular organelle;intracellular organelle part;intracellular part;kinetochore;macromolecular complex;membrane;microtubule organizing center;non-membrane-bounded organelle;nuclear part;nucleoplasm;organelle;organelle part;pla…	0.000843877	84.762	59.869	84.762	-0.38943	82900000	NaN	NaN	NaN	NaN	NaN	NaN	-6.36628	Q2NKX8;B5MDQ0	1028;905	Q2NKX8	UID2040	1	4727
Q5SSJ5-S-156	Q5SSJ5	Heterochromatin protein 1-binding protein 3	HP1BP3	1.50472	-2.98499	S	156	QTPMASSPRPKMD	0.806312	___1	2	25.4568	22.7689	22.7264	26.7568	26.8356	26.3146	+	Intensity cxh_Intensity cxhc	biological regulation;cellular component assembly;cellular component assembly at cellular level;cellular component organization;cellular component organization at cellular level;cellular component organization or biogenesis;cellular component organization or biogenesis at cellular level;cellular macromolecular complex assembly;cellular macromolecular complex subunit organization;cellular process;…	binding;chromatin binding;DNA binding;nucleic acid binding;nucleosome binding	cell part;chromosomal part;chromosome;intracellular membrane-bounded organelle;intracellular non-membrane-bounded organelle;intracellular organelle;intracellular organelle part;intracellular part;macromolecular complex;membrane-bounded organelle;non-membrane-bounded organelle;nucleosome;nucleus;organelle;organelle part;protein-DNA complex	0.00237419	95.498	72.471	77.279	3.1668	504400000	0.38813	0.046521	0.83807	0.68783	0.65956	0.42691	-3.25319	Q5SSJ5;Q5SSJ5-2;X6RGJ2;B0QZK4;Q5SWC8	156;118;156;42;118	Q5SSJ5	UID2118	1	4915
Q5UIP0-S-2196	Q5UIP0	Telomere-associated protein RIF1	RIF1	1.54184	0.838888	S	2196	QEDEISSPVNKVR	0.807496	___1	2	24.3065	24.5738	24.7736	23.2988	23.8449	23.9935	+	Intensity cxh_Intensity cxhc	biological regulation;cell cycle;cellular process;cellular response to stimulus;cellular response to stress;developmental process;negative regulation of biological process;negative regulation of cell differentiation;negative regulation of cellular process;negative regulation of developmental process;regulation of biological process;regulation of cell differentiation;regulation of cellular process…		cell part;chromosomal part;chromosome, telomeric region;cytoplasm;cytoskeletal part;female pronucleus;intracellular membrane-bounded organelle;intracellular non-membrane-bounded organelle;intracellular organelle;intracellular organelle part;intracellular part;male pronucleus;membrane;membrane-bounded organelle;non-membrane-bounded organelle;nucleus;organelle;organelle part;plasma membrane;pronucl…	0.00347243	84.173	37.376	75.589	0.63847	351980000	0.20796	0.94091	0.067214	NaN	0.39915	0.30553	3.34439	Q5UIP0;Q5UIP0-2;H7C2B5	2196;2196;470	Q5UIP0	UID2169	1	5009
Q5VT52-S-614	Q5VT52	Regulation of nuclear pre-mRNA domain-containing protein 2	RPRD2	1.50636	-0.829078	S	614	KASIGQSPGLPST	1	___1	2	26.5941	27.2031	27.1522	28.0828	27.8358	27.518	+	Intensity cxh_Intensity cxhc			cell part;DNA-directed RNA polymerase II, holoenzyme;intracellular organelle part;intracellular part;macromolecular complex;nuclear part;nucleoplasm part;organelle part;protein complex	1.83e-65	231.58	202.03	231.58	-0.64355	1126000000	0.367	0.40505	0.53577	0.78659	0.23935	0.47	-3.25719	Q5VT52;Q5VT52-3;Q5VT52-2;Q5VT52-5	614;588;577;588	Q5VT52	UID2173	1	5015
Q6P6C2-S-64	Q6P6C2	RNA demethylase ALKBH5	ALKBH5	2.77292	-1.35146	S	64	RKYQEDSDPERSD	0.998861	___1	3	23.231	22.8784	23.2556	24.4664	24.2468	24.7061	+	Intensity cxh_Intensity cxhc	biological regulation;cell differentiation;cellular developmental process;cellular macromolecule metabolic process;cellular metabolic process;cellular nitrogen compound metabolic process;cellular process;demethylation;developmental process;establishment of localization;establishment of localization in cell;establishment of RNA localization;gamete generation;intracellular transport;macromolecule m…	binding;catalytic activity;cation binding;demethylase activity;ion binding;metal ion binding;oxidative RNA demethylase activity;oxidoreductase activity;oxidoreductase activity, acting on paired donors, with incorporation or reduction of molecular oxygen;oxidoreductase activity, acting on paired donors, with incorporation or reduction of molecular oxygen, 2-oxoglutarate as one donor, and incorpora…	cell part;intracellular membrane-bounded organelle;intracellular organelle;intracellular organelle part;intracellular part;membrane-bounded organelle;nuclear body;nuclear part;nuclear speck;nucleoplasm part;nucleus;organelle;organelle part	4.54e-05	123.36	102.34	123.36	1.0794	80304000	NaN	NaN	NaN	NaN	NaN	NaN	-7.50473	Q6P6C2;Q6P6C2-1;Q6P6C2-3	64;64;53	Q6P6C2	UID2242	1	5179
Q7Z2T5-S-612	Q7Z2T5	TRMT1-like protein	TRMT1L	1.36531	-1.24867	S	612	AQGKRKSNEMITN	1	___1	2	22.6304	23.8388	23.5471	24.768	24.8514	24.143	+	Intensity cxh_Intensity cxhc	adult behavior;adult locomotory behavior;behavior;cellular macromolecule metabolic process;cellular metabolic process;cellular nitrogen compound metabolic process;cellular process;locomotory behavior;macromolecule metabolic process;metabolic process;multicellular organismal process;ncRNA metabolic process;ncRNA processing;nitrogen compound metabolic process;nucleic acid metabolic process;nucleoba…	binding;catalytic activity;cation binding;ion binding;metal ion binding;methyltransferase activity;nucleic acid binding;RNA binding;transferase activity;transferase activity, transferring one-carbon groups;tRNA binding		0.00486712	87.026	57.259	87.026	-0.25432	155060000	0.11318	0.25213	0.19209	0.51047	0.77405	0.20747	-2.92284	Q7Z2T5	612	Q7Z2T5	UID2316	1	5373
Q7Z406-S-831	Q7Z406	Myosin-14	MYH14	1.84903	-1.20968	S	831	KRQQQQSALRVMQ	1	___1	2	24.2709	24.0115	24.2007	25.8983	25.2711	24.9426	+	Intensity cxh_Intensity cxhc	actin cytoskeleton organization;actin filament-based movement;actin filament-based process;actomyosin structure organization;anatomical structure development;anatomical structure morphogenesis;axon guidance;behavior;biological regulation;cell part morphogenesis;cell surface receptor linked signaling pathway;cellular chemical homeostasis;cellular component morphogenesis;cellular component movement…	actin-dependent ATPase activity;adenyl nucleotide binding;adenyl ribonucleotide binding;ATP binding;ATPase activity;ATPase activity, coupled;binding;catalytic activity;hydrolase activity;hydrolase activity, acting on acid anhydrides;hydrolase activity, acting on acid anhydrides, in phosphorus-containing anhydrides;microfilament motor activity;motor activity;nucleoside-triphosphatase activity;nucl…	actin filament bundle;actomyosin;axon;cell part;cell projection;cell projection part;cytoplasmic part;cytoskeletal part;cytosol;extracellular membrane-bounded organelle;extracellular organelle;extracellular region part;extracellular vesicular exosome;growth cone;intracellular organelle part;intracellular part;macromolecular complex;membrane;membrane-bounded organelle;membrane-bounded vesicle;myos…	0.00897223	81.709	33.177	62.2	3.4321	191720000	NaN	NaN	NaN	NaN	NaN	NaN	-4.15898	Q7Z406;Q7Z406-6;Q7Z406-2;Q7Z406-5;Q7Z406-4;M0QY43	831;839;872;831;831;839	Q7Z406	UID2322	1	5391
Q7Z417-S-212	Q7Z417	Nuclear fragile X mental retardation-interacting protein 2	NUFIP2	1.9507	-0.847331	S	212	GADNDGSGSESGY	0.999989	___1	2	25.1297	25.7544	25.3	26.2064	26.3308	26.2016	+	Intensity cxh_Intensity cxhc		binding;nucleic acid binding;RNA binding	cell part;cytoplasm;cytoplasmic part;intracellular membrane-bounded organelle;intracellular non-membrane-bounded organelle;intracellular organelle;intracellular part;macromolecular complex;membrane;membrane-bounded organelle;non-membrane-bounded organelle;nucleus;organelle;polysomal ribosome;ribonucleoprotein complex;ribosome	1.44e-120	275.5	235.99	275.5	-0.31535	374000000	0.424	0.25538	0.61489	0.62689	0.43116	0.434	-4.45514	Q7Z417	212	Q7Z417	UID2324	1	5392
Q7Z5J4-S-805	Q7Z5J4	Retinoic acid-induced protein 1	RAI1	1.33354	-0.836133	S	805	PGEKVASLPGDFK	1	___1	2	22.5031	23.3785	23.303	24.0175	23.7276	23.9478	+	Intensity cxh_Intensity cxhc	anatomical structure development;biological regulation;circadian regulation of gene expression;circadian rhythm;developmental process;negative regulation of biological process;negative regulation of growth;negative regulation of multicellular organism growth;negative regulation of multicellular organismal process;positive regulation of biological process;positive regulation of biosynthetic proces…	binding;cation binding;DNA binding;enhancer binding;ion binding;metal ion binding;nucleic acid binding;regulatory region DNA binding;regulatory region nucleic acid binding;transcription regulatory region DNA binding;transition metal ion binding;zinc ion binding	cell part;cytoplasmic part;intracellular membrane-bounded organelle;intracellular organelle;intracellular organelle part;intracellular part;membrane-bounded organelle;mitochondrion;nuclear part;nucleoplasm;nucleus;organelle;organelle part	0.0021908	103.26	57.254	71.03	0.56135	74252000	NaN	NaN	NaN	NaN	NaN	NaN	-2.85004	Q7Z5J4;Q7Z5J4-3;Q7Z5J4-2;A8MXE8;Q7Z5J4-4	805;805;758;805;805	Q7Z5J4	UID2342	1	5412
Q7Z6E9-S-1328	Q7Z6E9	E3 ubiquitin-protein ligase RBBP6	RBBP6	1.701	-0.780675	S	1328	DKDDFESEEEDVK	1	___1	2	26.406	27.0907	26.7083	27.4455	27.459	27.6425	+	Intensity cxh_Intensity cxhc	anatomical structure development;cellular macromolecule metabolic process;cellular metabolic process;cellular process;cellular protein metabolic process;chordate embryonic development;developmental process;embryo development;embryo development ending in birth or egg hatching;embryonic organ development;growth;in utero embryonic development;macromolecule metabolic process;macromolecule modificatio…	acid-amino acid ligase activity;binding;catalytic activity;cation binding;ion binding;ligase activity;ligase activity, forming carbon-nitrogen bonds;metal ion binding;small conjugating protein ligase activity;transition metal ion binding;ubiquitin-protein ligase activity;zinc ion binding	cell part;chromosome;cytoplasm;cytoplasmic part;cytoskeletal part;intracellular non-membrane-bounded organelle;intracellular organelle;intracellular organelle part;intracellular part;microtubule organizing center;non-membrane-bounded organelle;nuclear part;nucleolus;nucleoplasm;organelle;organelle part	0.000156422	143.42	129.3	117.09	0.74753	926200000	0.33705	0.48273	0.76669	0.86582	0.50651	0.49546	-3.75234	Q7Z6E9;Q7Z6E9-2;Q7Z6E9-4	1328;1294;488	Q7Z6E9	UID2349	1	5424
Q86TM6-S-613	Q86TM6	E3 ubiquitin-protein ligase synoviolin	SYVN1	1.47	-0.666852	S	613	RLQKLESPVAH__	1	___1	2	27.2343	27.8469	27.8399	28.3616	28.3631	28.1968	+	Intensity cxh_Intensity cxhc	biological regulation;carbohydrate metabolic process;catabolic process;cellular carbohydrate metabolic process;cellular catabolic process;cellular macromolecule catabolic process;cellular macromolecule metabolic process;cellular metabolic process;cellular process;cellular protein metabolic process;cellular response to chemical stimulus;cellular response to organic substance;cellular response to s…	acid-amino acid ligase activity;binding;catalytic activity;cation binding;ion binding;ligase activity;ligase activity, forming carbon-nitrogen bonds;metal ion binding;transition metal ion binding;zinc ion binding	cell part;cytoplasmic part;cytoplasmic ubiquitin ligase complex;endoplasmic reticulum;endoplasmic reticulum membrane;endoplasmic reticulum part;ER ubiquitin ligase complex;Hrd1p ubiquitin ligase complex;integral to membrane;intracellular membrane-bounded organelle;intracellular organelle;intracellular organelle part;intracellular part;intrinsic to membrane;macromolecular complex;membrane;membrane…	0.0177245	132.09	113.43	132.09	-0.19595	1637400000	NaN	NaN	0.47519	0.76986	0.58577	NaN	-3.16918	Q86TM6;Q86TM6-2;Q86TM6-3	613;561;612	Q86TM6	UID2366	1	5473
Q86UE4-S-568	Q86UE4	Protein LYRIC	MTDH	1.34183	-0.916814	S	568	SETSWESPKQIKK	0.999905	___1	2	24.4553	25.4306	25.0151	25.5894	25.9883	26.0737	+	Intensity cxh_Intensity cxhc	biological regulation;cell junction assembly;cell junction organization;cell surface receptor linked signaling pathway;cell-cell junction assembly;cell-cell junction organization;cellular component assembly;cellular component assembly at cellular level;cellular component organization;cellular component organization at cellular level;cellular component organization or biogenesis;cellular component…	binding;double-stranded RNA binding;NF-kappaB binding;nucleic acid binding;protein binding;protein binding transcription factor activity;RNA binding;RNA polymerase II transcription factor binding;transcription coactivator activity;transcription cofactor activity;transcription factor binding;transcription factor binding transcription factor activity	apical plasma membrane;cell junction;cell part;cell-cell junction;cytoplasm;cytoplasmic part;endoplasmic reticulum;endoplasmic reticulum membrane;endoplasmic reticulum part;integral to membrane;intercellular canaliculus;intracellular membrane-bounded organelle;intracellular non-membrane-bounded organelle;intracellular organelle;intracellular organelle part;intracellular part;intrinsic to membrane…	0.0082619	128.01	113.34	128.01	-0.34558	289820000	0.37264	0.33754	0.67052	0.78583	0.31457	0.27481	-2.86896	Q86UE4;E5RJU9	568;512	Q86UE4	UID2372	1	5488
Q8N5H7-S-440	Q8N5H7	SH2 domain-containing protein 3C	SH2D3C	1.85731	0.832804	S	440	ATALPASPVARRS	0.999985	___1	3	26.3277	26.6773	26.9505	25.7651	25.9849	25.7071	+	Intensity cxh_Intensity cxhc	biological regulation;cellular process;cellular response to stimulus;cellular response to stress;intracellular protein kinase cascade;intracellular signal transduction;JNK cascade;MAPKKK cascade;positive regulation of biological process;positive regulation of cell communication;positive regulation of cellular process;positive regulation of response to stimulus;positive regulation of signal transd…	binding;binding, bridging;enzyme regulator activity;GTPase regulator activity;guanyl-nucleotide exchange factor activity;nucleoside-triphosphatase regulator activity;protein binding;protein binding, bridging;SH3/SH2 adaptor activity;signaling adaptor activity	cell part;cytoplasm;intracellular part;membrane	3.55e-09	154.84	119.18	105.92	-0.10471	567480000	NaN	NaN	NaN	NaN	NaN	NaN	4.18255	Q8N5H7;Q8N5H7-2;Q8N5H7-6;Q8N5H7-5;Q8N5H7-4;Q8N5H7-3;H0Y5X5	440;283;280;282;372;86;86	Q8N5H7	UID2488	1	5771
Q8NDI1-S-408	Q8NDI1	EH domain-binding protein 1	EHBP1	2.0681	-0.828099	S	408	PAPPVLSPKTGVL	1	___1	2	23.6845	24.1205	23.8241	24.7013	24.9038	24.5083	+	Intensity cxh_Intensity cxhc			cell part;cytoplasm;intracellular part;membrane;plasma membrane	0.00353553	94.402	57.817	64.224	-0.61424	129100000	NaN	NaN	NaN	NaN	NaN	NaN	-4.81587	Q8NDI1;Q8NDI1-3;Q8NDI1-2	408;373;373	Q8NDI1	UID2517	1	5877
Q8TEY7-S-377	Q8TEY7	Ubiquitin carboxyl-terminal hydrolase 33	USP33	1.30569	-2.22357	S	377	KINKVNSEGEFDK	1	___1	2	23.5964	24.2471	21.5967	25.3415	25.4201	25.3494	+	Intensity cxh_Intensity cxhc	axon guidance;biological regulation;catabolic process;cell communication;cell migration;cell motility;cellular catabolic process;cellular component movement;cellular component organization;cellular component organization at cellular level;cellular component organization or biogenesis;cellular component organization or biogenesis at cellular level;cellular macromolecule catabolic process;cellular …	binding;catalytic activity;cation binding;cysteine-type endopeptidase activity;cysteine-type peptidase activity;endopeptidase activity;enzyme binding;G-protein-coupled receptor binding;GTPase binding;hydrolase activity;ion binding;metal ion binding;peptidase activity;peptidase activity, acting on L-amino acid peptides;protein binding;Ral GTPase binding;Ras GTPase binding;receptor binding;small co…	cell body;cell part;centrosome;cytoplasm;cytoplasmic part;cytoplasmic ubiquitin ligase complex;cytoskeletal part;cytoskeleton;Golgi apparatus;intermediate filament cytoskeleton;intracellular membrane-bounded organelle;intracellular non-membrane-bounded organelle;intracellular organelle;intracellular organelle part;intracellular part;macromolecular complex;membrane-bounded organelle;microtubule or…	0.00316909	98.634	79.962	98.634	0.36007	162760000	NaN	NaN	NaN	NaN	NaN	NaN	-2.78695	Q8TEY7;Q8TEY7-3;Q8TEY7-2	377;377;346	Q8TEY7	UID2583	1	6031
Q8WYH8-S-118	Q8WYH8	Inhibitor of growth protein 5	ING5	1.39555	-1.09971	S	118	KDKMEGSDFESSG	1	___1	2	22.4139	22.7728	22.5798	23.4524	24.3819	23.2313	+	Intensity cxh_Intensity cxhc	biological regulation;biosynthetic process;cellular biosynthetic process;cellular component organization;cellular component organization at cellular level;cellular component organization or biogenesis;cellular component organization or biogenesis at cellular level;cellular macromolecule biosynthetic process;cellular macromolecule metabolic process;cellular metabolic process;cellular nitrogen comp…	binding;cation binding;chromatin binding;histone binding;ion binding;metal ion binding;methylated histone residue binding;protein binding;transition metal ion binding;zinc ion binding	cell part;H3 histone acetyltransferase complex;histone acetyltransferase complex;intracellular membrane-bounded organelle;intracellular organelle;intracellular organelle part;intracellular part;macromolecular complex;membrane-bounded organelle;MOZ/MORF histone acetyltransferase complex;nuclear part;nucleoplasm;nucleoplasm part;nucleus;organelle;organelle part;protein complex	8.6e-07	147.56	114.83	147.56	-0.17185	323570000	0.227	NaN	NaN	0.54199	0.49636	0.463	-2.99296	Q8WYH8;Q8WYH8-2;E9PEN0	118;118;118	Q8WYH8	UID2627	1	6118
Q92545-S-1649	Q92545	Transmembrane protein 131	TMEM131	1.48403	-0.766919	S	1649	KLTKAASLPGKNG	1	___1	2	24.3651	25.0986	25.0543	25.545	25.6398	25.6341	+	Intensity cxh_Intensity cxhc			cell part;integral to membrane;intrinsic to membrane;membrane part	0.0174936	95.815	23.938	95.815	0.5333	245690000	NaN	NaN	NaN	NaN	NaN	NaN	-3.20298	Q92545	1649	Q92545	UID2640	1	6139
Q92834-S-961	Q92834	X-linked retinitis pigmentosa GTPase regulator	RPGR	1.83734	-1.16378	S	961	LFKRVPSINQKIV	1	___1	2	25.4302	26.1475	26.3622	27.1654	27.1226	27.1433	+	Intensity cxh_Intensity cxhc	anatomical structure development;anatomical structure formation involved in morphogenesis;cell development;cell projection assembly;cell projection organization;cellular component assembly;cellular component assembly at cellular level;cellular component assembly involved in morphogenesis;cellular component movement;cellular component organization;cellular component organization at cellular level;…	enzyme regulator activity;GTPase regulator activity;guanyl-nucleotide exchange factor activity;nucleoside-triphosphatase regulator activity	cell part;cell projection;centrosome;cilium;cytoplasmic part;cytoskeletal part;Golgi apparatus;intracellular membrane-bounded organelle;intracellular non-membrane-bounded organelle;intracellular organelle;intracellular organelle part;intracellular part;membrane-bounded organelle;microtubule organizing center;non-membrane-bounded organelle;nonmotile primary cilium;organelle;organelle part;photorec…	0.00471005	125.7	60.857	85.533	0.24156	650670000	NaN	NaN	NaN	NaN	NaN	NaN	-4.12583	Q92834;Q92834-2;Q92834-4	961;756;694	Q92834	UID2676	1	6197
Q969R5-S-683	Q969R5	Lethal(3)malignant brain tumor-like protein 2	L3MBTL2	1.37307	-0.935767	S	683	EHLDVASPDKASS	1	___1	2	24.0855	24.989	24.9204	25.3415	25.7118	25.749	+	Intensity cxh_Intensity cxhc	biological regulation;biosynthetic process;cellular biosynthetic process;cellular component organization;cellular component organization at cellular level;cellular component organization or biogenesis;cellular component organization or biogenesis at cellular level;cellular macromolecule biosynthetic process;cellular macromolecule metabolic process;cellular metabolic process;cellular nitrogen comp…	binding;cation binding;histone binding;ion binding;metal ion binding;methylated histone residue binding;protein binding;transition metal ion binding;zinc ion binding	cell part;intracellular membrane-bounded organelle;intracellular organelle;intracellular part;membrane-bounded organelle;nucleus;organelle	1.02e-50	222.73	180.54	222.73	-0.056004	236720000	NaN	NaN	NaN	NaN	NaN	NaN	-2.94076	Q969R5	683	Q969R5	UID2707	1	6253
Q96E39-S-88	Q96E39	RNA binding motif protein, X-linked-like-1	RBMXL1	2.60234	-1.68209	S	88	EQATKPSFERGRH	0.99993	___1	2	24.4569	24.5067	24.9644	26.3254	26.6524	25.9965	+	Intensity cxh_Intensity cxhc	cellular macromolecule metabolic process;cellular metabolic process;cellular nitrogen compound metabolic process;cellular process;macromolecule metabolic process;metabolic process;mRNA metabolic process;mRNA processing;nitrogen compound metabolic process;nucleic acid metabolic process;nucleobase-containing compound metabolic process;primary metabolic process;RNA metabolic process;RNA processing;R…	binding;nucleic acid binding;nucleotide binding;RNA binding	cell part;intracellular membrane-bounded organelle;intracellular organelle;intracellular part;macromolecular complex;membrane-bounded organelle;nucleus;organelle;ribonucleoprotein complex	0.000507302	152.99	89.584	147.18	0.36864	506190000	NaN	NaN	NaN	NaN	NaN	NaN	-6.75943	Q96E39	88	Q96E39	UID2729	1	6376
Q96EU6-S-73	Q96EU6	Ribosomal RNA processing protein 36 homolog	RRP36	1.54768	-0.676998	S	73	QLVAGNSPKKQAS	1	___1	2	28.0059	28.3716	28.6529	29.1565	29.0047	28.9001	+	Intensity cxh_Intensity cxhc	cellular component biogenesis;cellular component biogenesis at cellular level;cellular component organization or biogenesis;cellular component organization or biogenesis at cellular level;cellular macromolecule metabolic process;cellular metabolic process;cellular nitrogen compound metabolic process;cellular process;macromolecule metabolic process;maturation of SSU-rRNA;maturation of SSU-rRNA fro…		90S preribosome;cell part;intracellular membrane-bounded organelle;intracellular non-membrane-bounded organelle;intracellular organelle;intracellular organelle part;intracellular part;macromolecular complex;membrane-bounded organelle;non-membrane-bounded organelle;nuclear part;nucleolus;nucleus;organelle;organelle part;preribosome;ribonucleoprotein complex	0.00405151	94.465	49.744	46.39	0.80822	3349200000	NaN	NaN	NaN	NaN	NaN	NaN	-3.35887	Q96EU6;Q96EU6-2	73;67	Q96EU6	UID2734	1	6396
Q96GM8-S-5	Q96GM8	Target of EGR1 protein 1	TOE1	2.51431	-1.16614	S	5	__MAADSDDGAVS	1	___1	2	24.5561	24.4289	24.0444	25.635	25.6	25.317	+	Intensity cxh_Intensity cxhc		binding;cation binding;ion binding;metal ion binding;nucleic acid binding	cell part;intracellular membrane-bounded organelle;intracellular non-membrane-bounded organelle;intracellular organelle;intracellular organelle part;intracellular part;membrane-bounded organelle;non-membrane-bounded organelle;nuclear body;nuclear part;nuclear speck;nucleolus;nucleoplasm;nucleoplasm part;nucleus;organelle;organelle part	2.02e-25	184.32	158.03	177.6	-1.2066	274850000	0.0297	0.14111	0.019969	0.31598	0.45936	0.343	-6.40066	Q96GM8	5	Q96GM8	UID2744	1	6438
Q96GN5-S-117	Q96GN5	Cell division cycle-associated 7-like protein	CDCA7L	1.93105	-0.902644	S	117	GKASLVSEEEEDE	1	___1	2	22.8421	23.5231	23.3077	24.1458	24.0468	24.1884	+	Intensity cxh_Intensity cxhc	biological regulation;biosynthetic process;cellular biosynthetic process;cellular macromolecule biosynthetic process;cellular macromolecule metabolic process;cellular metabolic process;cellular nitrogen compound metabolic process;cellular process;macromolecule biosynthetic process;macromolecule metabolic process;metabolic process;nitrogen compound metabolic process;nucleic acid metabolic process;…		cell part;cytoplasm;intracellular membrane-bounded organelle;intracellular non-membrane-bounded organelle;intracellular organelle;intracellular organelle part;intracellular part;membrane-bounded organelle;non-membrane-bounded organelle;nuclear part;nucleolus;nucleus;organelle;organelle part	9.81e-81	247.93	225.44	247.93	0.79865	84964000	NaN	NaN	NaN	NaN	NaN	NaN	-4.39678	Q96GN5;Q96GN5-5;Q96GN5-2;Q96GN5-4;C9IZR6;C9JFL7;C9J8L0	117;71;116;83;70;83;82	Q96GN5	UID2746	1	6439
Q96J88-S-130	Q96J88	Epithelial-stromal interaction protein 1	EPSTI1	2.88644	-0.596961	S	130	QLQLMQSKYKQKL	0.967772	___1	2	23.5766	23.7211	23.7071	24.1548	24.2881	24.3527	+	Intensity cxh_Intensity cxhc				0.0123654	89.698	21.801	89.698	-4.0388	139860000	NaN	NaN	NaN	NaN	NaN	NaN	-8.04029	Q96J88;Q96J88-2;Q96J88-3	130;130;130	Q96J88	UID2755	1	6491
Q96JH7-S-768	Q96JH7	Deubiquitinating protein VCIP135	VCPIP1	1.48771	-0.647416	S	768	PTKAPYSPTTSKE	0.995362	___1	2	24.0383	24.5871	24.3971	24.7612	25.1762	25.0273	+	Intensity cxh_Intensity cxhc	cell cycle phase;cell cycle process;cellular component assembly;cellular component assembly at cellular level;cellular component organization;cellular component organization at cellular level;cellular component organization or biogenesis;cellular component organization or biogenesis at cellular level;cellular macromolecule metabolic process;cellular membrane fusion;cellular membrane organization;…	catalytic activity;cysteine-type peptidase activity;hydrolase activity;peptidase activity;peptidase activity, acting on L-amino acid peptides;small conjugating protein-specific protease activity;ubiquitin-specific protease activity	cell part;cytoplasm;cytoplasmic part;endoplasmic reticulum;Golgi apparatus part;Golgi stack;intracellular membrane-bounded organelle;intracellular organelle;intracellular organelle part;intracellular part;membrane-bounded organelle;organelle;organelle part	0.00143146	119.34	75.701	119.34	0.74589	169070000	NaN	NaN	NaN	NaN	NaN	NaN	-3.21189	Q96JH7	768	Q96JH7	UID2760	1	6498
Q96Q89-S-1573	Q96Q89	Kinesin-like protein KIF20B	KIF20B	1.85358	-1.50015	S	1573	IKPKRISSADPDK	0.96646	___1	2	22.8278	22.4816	23.5277	24.0839	24.5515	24.7021	+	Intensity cxh_Intensity cxhc	anatomical structure formation involved in morphogenesis;biological regulation;cell cycle arrest;cell cycle phase;cell cycle process;cell division;cellular component movement;cellular component organization;cellular component organization at cellular level;cellular component organization or biogenesis;cellular component organization or biogenesis at cellular level;cellular process;developmental p…	adenyl nucleotide binding;adenyl ribonucleotide binding;ATP binding;ATPase activity;binding;catalytic activity;hydrolase activity;hydrolase activity, acting on acid anhydrides;hydrolase activity, acting on acid anhydrides, in phosphorus-containing anhydrides;microtubule motor activity;motor activity;nucleoside-triphosphatase activity;nucleotide binding;protein binding;protein domain specific bind…	cell part;centrosome;cytoplasm;cytoplasmic part;cytoskeletal part;intracellular non-membrane-bounded organelle;intracellular organelle;intracellular organelle part;intracellular part;macromolecular complex;microtubule;microtubule organizing center;non-membrane-bounded organelle;nuclear part;nucleolus;nucleoplasm;organelle;organelle part;protein complex;spindle	0.0110061	77.062	17.636	77.062	0.077539	89203000	NaN	NaN	NaN	NaN	NaN	NaN	-4.17193	Q96Q89;Q96Q89-3;Q96Q89-2;Q96Q89-4;Q96Q89-5	1573;1533;1606;1573;265	Q96Q89	UID2788	1	6574
Q96S94-S-369	Q96S94	Cyclin-L2	CCNL2	1.46634	-0.812983	S	369	KKAKADSPVNGLP	1	___1	2	28.461	29.1549	29.1084	29.961	29.6708	29.5314	+	Intensity cxh_Intensity cxhc	biological regulation;biosynthetic process;cellular biosynthetic process;cellular macromolecule biosynthetic process;cellular macromolecule metabolic process;cellular metabolic process;cellular nitrogen compound metabolic process;cellular process;macromolecule biosynthetic process;macromolecule metabolic process;metabolic process;nitrogen compound metabolic process;nucleic acid metabolic process;…		cell junction;cell part;intracellular membrane-bounded organelle;intracellular non-membrane-bounded organelle;intracellular organelle;intracellular organelle part;intracellular part;membrane-bounded organelle;non-membrane-bounded organelle;nuclear body;nuclear part;nuclear speck;nucleolus;nucleoplasm;nucleoplasm part;nucleus;organelle;organelle part	0.000310254	132.55	95.884	98.898	0.7	8564200000	NaN	NaN	NaN	NaN	NaN	NaN	-3.16039	Q96S94;Q96S94-3;A0A0A0MSF3	369;147;196	Q96S94	UID2804	1	6614
Q96ST2-S-511	Q96ST2	Protein IWS1 homolog	IWS1	2.14916	1.45566	S	511	VKEAEDSDSDDNI	0.98754	___1	2	23.2411	23.9583	24.0868	22.0921	22.3466	22.4804	+	Intensity cxh_Intensity cxhc	biological regulation;biosynthetic process;cellular biosynthetic process;cellular macromolecule biosynthetic process;cellular macromolecule metabolic process;cellular metabolic process;cellular nitrogen compound metabolic process;cellular process;establishment of localization;establishment of RNA localization;macromolecule biosynthetic process;macromolecule metabolic process;metabolic process;mRN…	binding;DNA binding;nucleic acid binding	cell part;cytoplasm;intracellular membrane-bounded organelle;intracellular organelle;intracellular organelle part;intracellular part;membrane-bounded organelle;nuclear part;nucleoplasm;nucleus;organelle;organelle part	0.00194612	88.021	68.234	88.021	0.019972	85774000	NaN	NaN	NaN	NaN	NaN	NaN	5.07749	Q96ST2;Q96ST2-3;Q96ST2-2	511;304;186	Q96ST2	UID2813	1	6622
Q96T58-S-1504	Q96T58	Msx2-interacting protein	SPEN	2.30818	-0.936871	S	1504	KKIRTDSEGKMDD	0.970682	___1	2	24.3777	24.7591	24.7339	25.4467	25.4498	25.7849	+	Intensity cxh_Intensity cxhc	biological regulation;cell surface receptor linked signaling pathway;cellular process;cellular response to stimulus;negative regulation of biological process;negative regulation of biosynthetic process;negative regulation of cellular biosynthetic process;negative regulation of cellular macromolecule biosynthetic process;negative regulation of cellular metabolic process;negative regulation of cell…	binding;DNA binding;nucleic acid binding;nucleic acid binding transcription factor activity;nucleotide binding;protein binding;protein binding transcription factor activity;RNA polymerase II transcription factor binding;RNA polymerase II transcription factor binding transcription factor activity;RNA polymerase II transcription factor binding transcription factor activity involved in negative regu…	cell part;extracellular membrane-bounded organelle;extracellular organelle;extracellular region part;extracellular vesicular exosome;intracellular organelle part;intracellular part;macromolecular complex;membrane-bounded organelle;membrane-bounded vesicle;nuclear part;nucleoplasm;nucleoplasm part;organelle;organelle part;protein complex;transcriptional repressor complex;vesicle	0.0153387	77.662	31.201	77.662	0.40436	227470000	NaN	NaN	NaN	NaN	NaN	NaN	-5.62307	Q96T58	1504	Q96T58	UID2834	1	6630
Q9BVI0-S-248	Q9BVI0	PHD finger protein 20	PHF20	1.47905	-1.16976	S	248	ENDIVKSPQENLR	1	___1	2	22.3984	21.4298	22.3279	23.2446	22.877	23.5438	+	Intensity cxh_Intensity cxhc	biological regulation;biosynthetic process;cellular biosynthetic process;cellular component organization;cellular component organization at cellular level;cellular component organization or biogenesis;cellular component organization or biogenesis at cellular level;cellular macromolecule biosynthetic process;cellular macromolecule metabolic process;cellular metabolic process;cellular nitrogen comp…	binding;cation binding;DNA binding;ion binding;metal ion binding;nucleic acid binding;transition metal ion binding;zinc ion binding	cell part;cytoplasm;histone acetyltransferase complex;histone methyltransferase complex;intracellular organelle part;intracellular part;macromolecular complex;membrane;methyltransferase complex;MLL1 complex;nuclear membrane;nuclear part;nucleoplasm;nucleoplasm part;organelle membrane;organelle part;protein complex	0.000310793	132.17	104	132.17	1.4372	35400000	NaN	NaN	NaN	NaN	NaN	NaN	-3.19097	Q9BVI0;Q5JWZ0;Q5JXL1;A0A0A0MT13;B0QYY0	248;248;248;248;141	Q9BVI0	UID2917	1	6846
Q9BX63-S-1237	Q9BX63	Fanconi anemia group J protein	BRIP1	2.40389	-0.712765	S	1237	IKNFKPSPSKNKG	0.984573	___1	2	26.1958	26.172	26.3876	26.9142	26.8259	27.1535	+	Intensity cxh_Intensity cxhc	biological regulation;cell cycle checkpoint;cellular macromolecule metabolic process;cellular metabolic process;cellular nitrogen compound metabolic process;cellular process;cellular response to stimulus;cellular response to stress;DNA conformation change;DNA damage checkpoint;DNA duplex unwinding;DNA geometric change;DNA integrity checkpoint;DNA metabolic process;DNA repair;double-strand break r…	4 iron, 4 sulfur cluster binding;adenyl nucleotide binding;adenyl ribonucleotide binding;ATP binding;ATPase activity;ATPase activity, coupled;ATP-dependent DNA helicase activity;ATP-dependent helicase activity;binding;catalytic activity;cation binding;DNA binding;DNA helicase activity;DNA-dependent ATPase activity;helicase activity;hydrolase activity;hydrolase activity, acting on acid anhydrides;…	cell part;cytoplasm;intracellular membrane-bounded organelle;intracellular organelle;intracellular organelle part;intracellular part;membrane;membrane-bounded organelle;nuclear membrane;nuclear part;nucleus;organelle;organelle membrane;organelle part	0.00673764	112.83	69.833	91.549	-1.2667	636950000	NaN	NaN	NaN	NaN	NaN	NaN	-5.9737	Q9BX63	1237	Q9BX63	UID2941	1	6888
Q9C0E8-S-384	Q9C0E8	Protein lunapark	LNP	2.93326	-1.06346	S	384	QVIEKASDSEEPE	0.996844	___1	2	24.6823	24.5801	24.5842	25.8841	25.4552	25.6978	+	Intensity cxh_Intensity cxhc	anatomical structure development;anatomical structure morphogenesis;appendage development;appendage morphogenesis;biological regulation;blood coagulation;cellular component organization;cellular component organization at cellular level;cellular component organization or biogenesis;cellular component organization or biogenesis at cellular level;cellular process;coagulation;developmental process;em…	binding;cation binding;ion binding;metal ion binding	cell part;cytoplasmic part;endoplasmic reticulum membrane;endoplasmic reticulum part;endoplasmic reticulum tubular network;integral to membrane;intracellular organelle part;intracellular part;intrinsic to membrane;membrane;membrane part;organelle membrane;organelle part	0.000314103	129.82	113.67	129.82	0.20611	341220000	0.71992	0.55691	0.38168	NaN	0.75913	0.62615	-8.27101	Q9C0E8;Q9C0E8-2;Q9C0E8-4;Q9C0E8-3	384;379;415;261	Q9C0E8	UID2978	1	6977
Q9H0S4-S-9	Q9H0S4	Probable ATP-dependent RNA helicase DDX47	DDX47	1.39404	-0.602606	S	9	APEEHDSPTEASQ	0.999382	___1	2	24.4409	24.4456	23.8483	24.9058	24.8554	24.7815	+	Intensity cxh_Intensity cxhc	biological regulation;cellular macromolecule metabolic process;cellular metabolic process;cellular nitrogen compound metabolic process;cellular process;induction of apoptosis;induction of apoptosis by extracellular signals;induction of apoptosis via death domain receptors;induction of programmed cell death;macromolecule metabolic process;metabolic process;mRNA metabolic process;mRNA processing;nc…	adenyl nucleotide binding;adenyl ribonucleotide binding;ATP binding;ATPase activity;ATPase activity, coupled;ATP-dependent helicase activity;ATP-dependent RNA helicase activity;binding;catalytic activity;helicase activity;hydrolase activity;hydrolase activity, acting on acid anhydrides;hydrolase activity, acting on acid anhydrides, in phosphorus-containing anhydrides;nucleoside-triphosphatase act…	cell part;cytoplasm;intracellular non-membrane-bounded organelle;intracellular organelle;intracellular organelle part;intracellular part;membrane;non-membrane-bounded organelle;nuclear part;nucleolus;organelle;organelle part	0	381.39	319.35	349.05	-0.49035	639500000	0.20487	0.53267	0.63759	0.090647	0.26433	0.41905	-2.98942	Q9H0S4;Q9H0S4-2;F5H1N9	9;9;9	Q9H0S4	UID2990	1	7036
Q9H0X4-S-21	Q9H0X4	Protein ITFG3	ITFG3	1.63238	0.7043	S	21	KNEERKSQENLGN	1	___1	2	27.1277	27.715	27.3998	26.5224	26.7419	26.8654	+	Intensity cxh_Intensity cxhc			cell part;cell surface;extracellular membrane-bounded organelle;extracellular organelle;extracellular region part;extracellular vesicular exosome;integral to membrane;intrinsic to membrane;membrane part;membrane-bounded organelle;membrane-bounded vesicle;organelle;vesicle	0.000749616	111.94	91.311	111.94	-0.62661	874920000	NaN	NaN	NaN	NaN	NaN	NaN	3.57295	Q9H0X4;B4DGG1;Q9H0X4-2;C9JP72;C9J3Y6;C9IYB9;C9K0C5;C9J1M4;C9J8V3;C9JJN3;C9JR71;C9JTF7	21;21;21;21;21;21;21;21;21;21;21;21	Q9H0X4	UID2991	1	7043
Q9HC77-S-260	Q9HC77	Centromere protein J	CENPJ	1.30299	0.923713	S	260	LTSKRASPNLFSE	0.966713	___1	3	23.5874	24.1085	23.7131	23.0042	23.3122	22.3215	+	Intensity cxh_Intensity cxhc	biological regulation;cell cycle;cell cycle process;cell division;cellular component assembly;cellular component assembly at cellular level;cellular component organization;cellular component organization at cellular level;cellular component organization or biogenesis;cellular component organization or biogenesis at cellular level;cellular macromolecular complex assembly;cellular macromolecular co…	binding;cytoskeletal protein binding;enzyme binding;kinase binding;protein binding;protein domain specific binding;protein kinase binding;tubulin binding	cell part;centriole;centrosome;cytoplasmic part;cytoskeletal part;cytosol;gamma-tubulin complex;gamma-tubulin small complex;intracellular non-membrane-bounded organelle;intracellular organelle;intracellular organelle part;intracellular part;macromolecular complex;microtubule;microtubule organizing center;microtubule organizing center part;non-membrane-bounded organelle;organelle;organelle part;pr…	0.00763693	50.87	32.291	50.87	-0.37145	54858000	NaN	NaN	NaN	NaN	NaN	NaN	2.78086	Q9HC77;F6VUX8;Q9HC77-2	260;260;260	Q9HC77	UID3071	1	7277
Q9HCM7-S-937	Q9HCM7	Fibrosin-1-like protein	FBRSL1	2.05332	-2.99368	S	937	REPHGYSPERLRG	0.999054	___1	3	22.7745	21.4846	23.0625	25.1309	24.948	26.2238	+	Intensity cxh_Intensity cxhc				0.0143281	62.861	29.657	62.861	0.69007	147480000	NaN	NaN	NaN	NaN	NaN	NaN	-4.76931	Q9HCM7	937	Q9HCM7	UID3085	1	7292
Q9NR30-S-71	Q9NR30	Nucleolar RNA helicase 2	DDX21	1.72004	-0.626266	S	71	SEVDMNSPKSKKA	1	___1	2	26.2316	26.0017	25.7994	26.5275	26.8519	26.532	+	Intensity cxh_Intensity cxhc	biosynthetic process;cell differentiation;cellular biosynthetic process;cellular developmental process;cellular macromolecule biosynthetic process;cellular macromolecule metabolic process;cellular metabolic process;cellular nitrogen compound metabolic process;cellular process;developmental process;macromolecule biosynthetic process;macromolecule metabolic process;metabolic process;multi-organism …	adenyl nucleotide binding;adenyl ribonucleotide binding;ATP binding;ATPase activity;ATPase activity, coupled;ATP-dependent helicase activity;ATP-dependent RNA helicase activity;binding;catalytic activity;double-stranded RNA binding;helicase activity;hydrolase activity;hydrolase activity, acting on acid anhydrides;hydrolase activity, acting on acid anhydrides, in phosphorus-containing anhydrides;n…	cell part;cytoplasm;intracellular membrane-bounded organelle;intracellular non-membrane-bounded organelle;intracellular organelle;intracellular organelle part;intracellular part;membrane;membrane-bounded organelle;non-membrane-bounded organelle;nuclear part;nucleolus;nucleoplasm;nucleus;organelle;organelle part	3.72e-50	220.86	200.25	220.86	-2.693	3169600000	0.234	0.28049	0.65895	0.38533	0.42227	0.328	-3.80309	Q9NR30	71	Q9NR30	UID3112	1	7377
Q9NR30-S-121	Q9NR30	Nucleolar RNA helicase 2	DDX21	2.95437	-1.58412	S	121	TKNEEPSEEEIDA	1	___1	2	26.5516	26.5209	26.0589	27.9394	27.7969	28.1475	+	Intensity cxh_Intensity cxhc	biosynthetic process;cell differentiation;cellular biosynthetic process;cellular developmental process;cellular macromolecule biosynthetic process;cellular macromolecule metabolic process;cellular metabolic process;cellular nitrogen compound metabolic process;cellular process;developmental process;macromolecule biosynthetic process;macromolecule metabolic process;metabolic process;multi-organism …	adenyl nucleotide binding;adenyl ribonucleotide binding;ATP binding;ATPase activity;ATPase activity, coupled;ATP-dependent helicase activity;ATP-dependent RNA helicase activity;binding;catalytic activity;double-stranded RNA binding;helicase activity;hydrolase activity;hydrolase activity, acting on acid anhydrides;hydrolase activity, acting on acid anhydrides, in phosphorus-containing anhydrides;n…	cell part;cytoplasm;intracellular membrane-bounded organelle;intracellular non-membrane-bounded organelle;intracellular organelle;intracellular organelle part;intracellular part;membrane;membrane-bounded organelle;non-membrane-bounded organelle;nuclear part;nucleolus;nucleoplasm;nucleus;organelle;organelle part	6.86e-12	165.49	122.19	105.46	-0.78827	2728200000	0.192	0.21906	0.088937	0.49279	0.55083	0.46	-8.377	Q9NR30;Q9NR30-2	121;53	Q9NR30	UID3116	1	7377
Q9NRH2-S-351	Q9NRH2	SNF-related serine/threonine-protein kinase	SNRK	1.40433	-1.27563	S	351	IQTRSASPSNIKA	0.976496	___1	2	23.1573	24.0365	24.2816	24.6148	25.239	25.4484	+	Intensity cxh_Intensity cxhc	biological regulation;cell differentiation;cellular developmental process;cellular macromolecule metabolic process;cellular metabolic process;cellular process;cellular protein metabolic process;cellular response to stimulus;developmental process;intracellular signal transduction;macromolecule metabolic process;macromolecule modification;metabolic process;myeloid cell differentiation;phosphate-con…	adenyl nucleotide binding;adenyl ribonucleotide binding;ATP binding;binding;catalytic activity;cation binding;ion binding;kinase activity;magnesium ion binding;metal ion binding;nucleotide binding;phosphotransferase activity, alcohol group as acceptor;protein kinase activity;protein serine/threonine kinase activity;purine nucleotide binding;purine ribonucleoside triphosphate binding;purine ribonu…	cell part;cytoplasm;intracellular membrane-bounded organelle;intracellular organelle;intracellular part;membrane-bounded organelle;nucleus;organelle	1.62e-10	172.82	128.11	172.82	0.32047	197420000	NaN	NaN	NaN	NaN	NaN	NaN	-3.01346	Q9NRH2;E7EUC4	351;145	Q9NRH2	UID3121	1	7398
Q9NS56-S-98	Q9NS56	E3 ubiquitin-protein ligase Topors	TOPORS	1.89145	-0.650614	S	98	TVPADASPDSKCP	0.955907	___1	2	25.5275	25.9969	25.7198	26.5272	26.3691	26.2997	+	Intensity cxh_Intensity cxhc	anatomical structure development;anatomical structure formation involved in morphogenesis;biological regulation;biosynthetic process;catabolic process;cell development;cellular biosynthetic process;cellular catabolic process;cellular component organization;cellular component organization at cellular level;cellular component organization or biogenesis;cellular component organization or biogenesis …	acid-amino acid ligase activity;antigen binding;binding;catalytic activity;cation binding;DNA binding;ion binding;ligase activity;ligase activity, forming carbon-nitrogen bonds;metal ion binding;nucleic acid binding;small conjugating protein ligase activity;SUMO ligase activity;transition metal ion binding;ubiquitin-protein ligase activity;zinc ion binding	cell part;cell projection;centriole;cilium;cytoplasmic part;cytoskeletal part;gamma-tubulin complex;intracellular membrane-bounded organelle;intracellular non-membrane-bounded organelle;intracellular organelle;intracellular organelle part;intracellular part;macromolecular complex;membrane-bounded organelle;microtubule organizing center part;midbody;non-membrane-bounded organelle;nonmotile primary…	9.71e-05	134.02	20.256	134.02	0.52234	461120000	NaN	NaN	NaN	NaN	NaN	NaN	-4.28079	Q9NS56;Q9NS56-2	98;33	Q9NS56	UID3128	1	7421
Q9NYF8-S-198	Q9NYF8	Bcl-2-associated transcription factor 1	BCLAF1	1.6407	-0.707963	S	198	EHDPSESIDEFNK	0.99987	___1	3	25.2277	25.6496	25.3084	25.8978	26.3919	26.0199	+	Intensity cxh_Intensity cxhc	apoptosis;biological regulation;biosynthetic process;cell death;cellular biosynthetic process;cellular macromolecule biosynthetic process;cellular macromolecule metabolic process;cellular metabolic process;cellular nitrogen compound metabolic process;cellular process;cellular response to stimulus;cellular response to stress;death;macromolecule biosynthetic process;macromolecule metabolic process;…	binding;DNA binding;nucleic acid binding	cell part;cytoplasm;intracellular membrane-bounded organelle;intracellular non-membrane-bounded organelle;intracellular organelle;intracellular organelle part;intracellular part;membrane-bounded organelle;non-membrane-bounded organelle;nuclear part;nucleolus;nucleoplasm;nucleus;organelle;organelle part	6.44e-82	252.1	229.74	135.43	0.49567	480180000	0.415	0.30462	0.23147	0.50321	0.036415	0.0159	-3.59442	Q9NYF8;Q9NYF8-2;Q9NYF8-3;E9PK91;E9PQN2;E9PKI6;E9PK09;Q9NYF8-4;E9PJA7	198;196;196;198;196;198;198;198;196	Q9NYF8	UID3183	1	7594
Q9NZD8-S-304	Q9NZD8	Maspardin	SPG21	2.82397	1.02614	S	304	KGSLGISQEEQ__	0.997623	___1	2	25.5283	25.8291	25.8405	24.7269	24.8414	24.5512	+	Intensity cxh_Intensity cxhc	activation of immune response;antigen receptor-mediated signaling pathway;biological regulation;cell surface receptor linked signaling pathway;cellular process;cellular response to stimulus;immune response-activating cell surface receptor signaling pathway;immune response-activating signal transduction;immune response-regulating cell surface receptor signaling pathway;immune response-regulating s…	binding;CD4 receptor binding;protein binding;receptor binding	cell part;clathrin-coated vesicle;coated vesicle;cytoplasm;cytoplasmic membrane-bounded vesicle;cytoplasmic part;cytoplasmic vesicle;cytosol;endosomal part;endosome membrane;Golgi apparatus part;Golgi-associated vesicle;intracellular membrane-bounded organelle;intracellular organelle;intracellular organelle part;intracellular part;membrane;membrane-bounded organelle;membrane-bounded vesicle;nucle…	0.00477281	87.568	56.264	72.582	0.16605	225920000	0.73312	0.85294	0.94313	NaN	0.61442	NaN	7.74144	Q9NZD8;Q9NZD8-2;H3BRR0	304;277;150	Q9NZD8	UID3201	1	7620
Q9P2D1-S-2956	Q9P2D1	Chromodomain-helicase-DNA-binding protein 7	CHD7	1.84	-0.636017	S	2956	GETLEGSDAEESL	0.999997	___1	2	23.5298	23.897	23.6598	24.3492	24.5129	24.1327	+	Intensity cxh_Intensity cxhc	adult behavior;adult heart development;adult locomotory behavior;adult walking behavior;anatomical structure development;anatomical structure morphogenesis;appendage development;appendage morphogenesis;artery morphogenesis;behavior;biological regulation;biosynthetic process;blood circulation;blood vessel morphogenesis;cell activation;cell differentiation;cellular biosynthetic process;cellular com…	adenyl nucleotide binding;adenyl ribonucleotide binding;ATP binding;binding;catalytic activity;chromatin binding;DNA binding;helicase activity;hydrolase activity;hydrolase activity, acting on acid anhydrides;hydrolase activity, acting on acid anhydrides, in phosphorus-containing anhydrides;nucleic acid binding;nucleoside-triphosphatase activity;nucleotide binding;purine nucleotide binding;purine …	cell part;intracellular membrane-bounded organelle;intracellular non-membrane-bounded organelle;intracellular organelle;intracellular organelle part;intracellular part;membrane-bounded organelle;non-membrane-bounded organelle;nuclear part;nucleolus;nucleoplasm;nucleus;organelle;organelle part	4.46e-17	177.58	158.34	177.58	-0.38516	104690000	NaN	NaN	NaN	NaN	NaN	NaN	-4.13336	Q9P2D1;Q9P2D1-3;Q9P2D1-4	2956;1169;907	Q9P2D1	UID3221	1	7686
Q9UBS9-S-1081	Q9UBS9	SUN domain-containing ossification factor	SUCO	1.95563	-0.802611	S	1081	PLMRSKSLQLTGK	1	___1	2	22.3654	22.5078	22.7706	23.426	23.5368	23.0888	+	Intensity cxh_Intensity cxhc	biological regulation;developmental process;multicellular organismal development;multicellular organismal process;ossification;positive regulation of biological process;positive regulation of biosynthetic process;positive regulation of cell differentiation;positive regulation of cellular process;positive regulation of collagen biosynthetic process;positive regulation of collagen metabolic process…		cell part;cytoplasmic part;endoplasmic reticulum;endoplasmic reticulum membrane;endoplasmic reticulum part;integral to membrane;intracellular membrane-bounded organelle;intracellular organelle;intracellular organelle part;intracellular part;intrinsic to membrane;membrane;membrane part;membrane-bounded organelle;organelle;organelle membrane;organelle part;rough endoplasmic reticulum;rough endoplas…	0.0174839	96.665	36.646	92.838	0.37511	50883000	NaN	NaN	NaN	NaN	NaN	NaN	-4.46987	Q9UBS9;B4DYM4;Q9UBS9-2;A0A087WV04	1081;710;1232;518	Q9UBS9	UID3231	1	7737
Q9UBZ9-S-1088	Q9UBZ9	DNA repair protein REV1	REV1	1.47793	-0.797171	S	1088	SPKRIQSPLNNKL	1	___1	2	22.5739	23.4233	22.9351	23.7813	23.6951	23.8475	+	Intensity cxh_Intensity cxhc	biosynthetic process;cellular biosynthetic process;cellular macromolecule biosynthetic process;cellular macromolecule metabolic process;cellular metabolic process;cellular nitrogen compound metabolic process;cellular process;cellular response to stimulus;cellular response to stress;DNA biosynthetic process;DNA metabolic process;DNA repair;DNA replication;error-prone translesion synthesis;macromol…	binding;catalytic activity;cation binding;damaged DNA binding;deoxycytidyl transferase activity;DNA binding;DNA polymerase activity;DNA-directed DNA polymerase activity;ion binding;magnesium ion binding;metal ion binding;nucleic acid binding;nucleotidyltransferase activity;transferase activity;transferase activity, transferring phosphorus-containing groups	cell part;intracellular organelle part;intracellular part;nuclear part;nucleoplasm;organelle part	0.00174286	108.9	56.178	86.879	0.32697	68604000	NaN	NaN	NaN	NaN	NaN	NaN	-3.18826	Q9UBZ9;Q9UBZ9-2	1088;1087	Q9UBZ9	UID3236	1	7750
Q9UKJ3-S-653	Q9UKJ3	G patch domain-containing protein 8	GPATCH8	1.72441	-3.07204	S	653	PGGSHGSETEDTG	0.813841	___1	3	20.8155	22.0485	21.768	23.4793	24.4371	25.9318	+	Intensity cxh_Intensity cxhc		binding;cation binding;ion binding;metal ion binding		0.000449856	78.236	34.637	70.569	0.29994	98418000	NaN	NaN	NaN	0.15685	NaN	0.61247	-3.8148	Q9UKJ3;Q9UKJ3-2	653;575	Q9UKJ3	UID3288	1	7881
Q9UKX7-S-221	Q9UKX7	Nuclear pore complex protein Nup50	NUP50	2.9217	-2.03169	S	221	VAAETQSPSLFGS	0.9999	___1	2	27.1662	27.7829	27.5649	29.6563	29.7502	29.2025	+	Intensity cxh_Intensity cxhc	biological regulation;biosynthetic process;carbohydrate metabolic process;carbohydrate transport;cell cycle;cell cycle process;cell surface receptor linked signaling pathway;cellular biosynthetic process;cellular component disassembly;cellular component disassembly at cellular level;cellular component organization;cellular component organization at cellular level;cellular component organization o…		cell part;cytoplasm;intracellular organelle part;intracellular part;macromolecular complex;membrane;membrane part;nuclear membrane;nuclear part;nuclear pore;nucleoplasm;organelle membrane;organelle part;pore complex;protein complex	1.31e-52	226.62	191.42	226.62	0.028625	3150100000	0.00774	0.0069171	0.085982	0.16939	0.14668	0.172	-8.21346	Q9UKX7;Q9UKX7-2	221;193	Q9UKX7	UID3295	1	7896
Q9UKY1-S-639	Q9UKY1	Zinc fingers and homeoboxes protein 1	ZHX1	3.09578	-2.02365	S	639	DESNAGSSKEEAG	0.92683	___1	2	22.423	21.9364	22.6395	24.3393	24.4987	24.2318	+	Intensity cxh_Intensity cxhc	biological regulation;biosynthetic process;cell differentiation;cellular biosynthetic process;cellular developmental process;cellular macromolecule biosynthetic process;cellular macromolecule metabolic process;cellular metabolic process;cellular nitrogen compound metabolic process;cellular process;developmental process;macromolecule biosynthetic process;macromolecule metabolic process;metabolic p…	binding;cation binding;DNA binding;ion binding;metal ion binding;nucleic acid binding;nucleic acid binding transcription factor activity;protein binding;protein binding transcription factor activity;protein dimerization activity;protein heterodimerization activity;sequence-specific DNA binding transcription factor activity;transcription cofactor activity;transcription corepressor activity;transcr…	cell part;intracellular membrane-bounded organelle;intracellular organelle;intracellular organelle part;intracellular part;membrane-bounded organelle;nuclear part;nucleoplasm;nucleus;organelle;organelle part	5.81e-29	205.62	166	205.62	-0.065929	80803000	NaN	NaN	NaN	NaN	NaN	NaN	-9.11958	Q9UKY1	639	Q9UKY1	UID3297	1	7897
Q9ULX3-S-201	Q9ULX3	RNA-binding protein NOB1	NOB1	2.66678	-1.08128	S	201	EDRKDDSDDDGGG	1	___1	2	22.5071	23	22.8829	23.8349	23.9215	23.8902	+	Intensity cxh_Intensity cxhc	multicellular organismal process;neurological system process;sensory perception;sensory perception of light stimulus;system process;visual perception	binding;cation binding;ion binding;metal ion binding	cell part;intracellular membrane-bounded organelle;intracellular organelle;intracellular part;membrane-bounded organelle;nucleus;organelle	6.42e-56	219.52	196.91	219.52	-1.4609	68559000	NaN	0.0902	0.72836	0.6687	0.82384	NaN	-7.03297	Q9ULX3	201	Q9ULX3	UID3321	1	7943
Q9ULX6-S-552	Q9ULX6	A-kinase anchor protein 8-like	AKAP8L	1.71594	-0.593098	S	552	ENPFTDSPEEEKE	0.998206	___1	2	24.4669	24.9997	24.7904	25.3477	25.308	25.3807	+	Intensity cxh_Intensity cxhc		binding;cation binding;DEAD/H-box RNA helicase binding;DNA binding;enzyme binding;ion binding;metal ion binding;nucleic acid binding;protein binding	cell part;cytoplasm;intracellular membrane-bounded organelle;intracellular organelle;intracellular organelle part;intracellular part;membrane-bounded organelle;nuclear matrix;nuclear part;nucleoplasm;nucleus;organelle;organelle part	3.89e-09	164.2	133.51	110.98	-0.12846	213680000	0.332	0.37729	0.8639	0.42579	0.51178	0.524	-3.79214	Q9ULX6;Q9ULX6-2	552;491	Q9ULX6	UID3322	1	7944
Q9UPU7-S-155	Q9UPU7	TBC1 domain family member 2B	TBC1D2B	2.51133	-3.18265	S	155	KWDSRTSPTPGDF	0.886412	___1	2	22.1846	21.3532	20.8028	24.1356	24.5978	25.1551	+	Intensity cxh_Intensity cxhc		enzyme activator activity;enzyme regulator activity;GTPase activator activity;GTPase regulator activity;nucleoside-triphosphatase regulator activity		0.000302501	121.95	96.569	121.95	1.7423	81185000	NaN	NaN	NaN	0.11447	0.42572	0.93322	-6.3888	Q9UPU7;Q9UPU7-2;C9JW56	155;155;43	Q9UPU7	UID3352	1	7997
Q9UQ35-S-2702	Q9UQ35	Serine/arginine repetitive matrix protein 2	SRRM2	1.53472	-2.13869	S	2702	VERRRPSPQPSPR	1	___1	2	22.8475	24.3948	22.5926	24.9031	25.9749	25.373	+	Intensity cxh_Intensity cxhc	cellular macromolecule metabolic process;cellular metabolic process;cellular nitrogen compound metabolic process;cellular process;macromolecule metabolic process;metabolic process;mRNA metabolic process;mRNA processing;nitrogen compound metabolic process;nuclear mRNA splicing, via spliceosome;nucleic acid metabolic process;nucleobase-containing compound metabolic process;primary metabolic process…	binding;C2H2 zinc finger domain binding;protein binding;protein domain specific binding;protein N-terminus binding	Cajal body;catalytic step 2 spliceosome;cell part;intracellular organelle part;intracellular part;macromolecular complex;nuclear body;nuclear part;nuclear speck;nucleoplasm;nucleoplasm part;organelle part;ribonucleoprotein complex;spliceosomal complex	0.000585304	113.63	59.08	63.662	-0.43299	1652000000	NaN	NaN	NaN	NaN	NaN	NaN	-3.32679	Q9UQ35;Q9UQ35-2;I3L4U6	2702;2284;28	Q9UQ35	UID3381	1;2	8003
Q9UQN3-S-199	Q9UQN3	Charged multivesicular body protein 2b	CHMP2B	2.92183	-2.71811	S	199	TSKATISDEEIER	0.999767	___1	2	24.3095	24.7553	24.5815	26.8115	27.1445	27.8445	+	Intensity cxh_Intensity cxhc	anatomical structure homeostasis;biological regulation;cell cycle process;cellular component organization;cellular component organization at cellular level;cellular component organization or biogenesis;cellular component organization or biogenesis at cellular level;cellular homeostasis;cellular process;cognition;cytokinetic cell separation;cytokinetic process;endosome organization;endosome transp…	binding;protein binding;protein domain specific binding	cell part;cytoplasm;cytoplasmic part;cytosol;endosomal part;endosome membrane;ESCRT III complex;extracellular membrane-bounded organelle;extracellular organelle;extracellular region part;extracellular vesicular exosome;intracellular;intracellular membrane-bounded organelle;intracellular organelle;intracellular organelle part;intracellular part;late endosome membrane;macromolecular complex;membran…	3.32e-09	165.51	111.48	132.31	-0.19455	895920000	0.205	0.23978	0.18264	NaN	NaN	0.616	-8.21414	Q9UQN3;C9J0A7;Q9UQN3-2	199;169;158	Q9UQN3	UID3425	1	8012
Q9Y271-S-326	Q9Y271	Cysteinyl leukotriene receptor 1	CYSLTR1	2.39352	-1.00802	S	326	VPRKKASLPEKGE	1	___1	2	25.1486	25.5559	25.3706	26.1439	26.3891	26.5661	+	Intensity cxh_Intensity cxhc	biological regulation;calcium ion homeostasis;calcium ion transport;cation homeostasis;cation transport;cellular calcium ion homeostasis;cellular cation homeostasis;cellular chemical homeostasis;cellular divalent inorganic cation homeostasis;cellular homeostasis;cellular ion homeostasis;cellular metal ion homeostasis;cellular process;chemical homeostasis;chemotaxis;cytosolic calcium ion homeostas…	G-protein coupled receptor activity;leukotriene receptor activity;molecular transducer activity;receptor activity;signal transducer activity;signaling receptor activity;transmembrane signaling receptor activity	cell part;integral to membrane;integral to plasma membrane;intrinsic to membrane;intrinsic to plasma membrane;membrane;membrane part;plasma membrane;plasma membrane part	0.0171553	113.15	44.696	86.18	0.75848	642050000	NaN	NaN	NaN	NaN	NaN	NaN	-5.93483	Q9Y271	326	Q9Y271	UID3438	1	8033
Q9Y2W1-S-379	Q9Y2W1	Thyroid hormone receptor-associated protein 3	THRAP3	2.79986	-1.70083	S	379	KEKGSFSDTGLGD	0.999961	___1	2	27.2721	28.0045	27.8473	29.4258	29.4163	29.3844	+	Intensity cxh_Intensity cxhc	androgen receptor signaling pathway;biological regulation;biosynthetic process;catabolic process;cellular biosynthetic process;cellular catabolic process;cellular macromolecule catabolic process;cellular macromolecule metabolic process;cellular metabolic process;cellular nitrogen compound metabolic process;cellular process;cellular response to stimulus;intracellular receptor mediated signaling pa…	adenyl nucleotide binding;adenyl ribonucleotide binding;ATP binding;binding;core promoter binding;core promoter sequence-specific DNA binding;DNA binding;hormone receptor binding;ligand-dependent nuclear receptor transcription coactivator activity;nuclear hormone receptor binding;nucleic acid binding;nucleotide binding;phosphoprotein binding;protein binding;protein binding transcription factor ac…	cell part;extracellular membrane-bounded organelle;extracellular organelle;extracellular region part;extracellular vesicular exosome;intracellular membrane-bounded organelle;intracellular organelle;intracellular organelle part;intracellular part;macromolecular complex;mediator complex;membrane-bounded organelle;membrane-bounded vesicle;nuclear part;nucleoplasm;nucleoplasm part;nucleus;organelle;o…	2.76e-28	198.97	171.54	150.14	-0.17156	3355700000	0.131	0.11083	0.54208	0.1511	0.3035	0.305	-7.62883	Q9Y2W1	379	Q9Y2W1	UID3460	1	8084
Q9Y2W2-S-600	Q9Y2W2	WW domain-binding protein 11	WBP11	1.52993	-1.05664	S	600	AAPQRKSEDDSAV	0.999997	___1	2	23.7167	24.7404	24.4958	25.4417	25.4654	25.2157	+	Intensity cxh_Intensity cxhc	cellular macromolecule metabolic process;cellular metabolic process;cellular nitrogen compound metabolic process;cellular process;macromolecule metabolic process;metabolic process;mRNA metabolic process;mRNA processing;ncRNA metabolic process;ncRNA processing;nitrogen compound metabolic process;nucleic acid metabolic process;nucleobase-containing compound metabolic process;primary metabolic proce…	binding;DNA binding;enzyme regulator activity;nucleic acid binding;phosphatase regulator activity;protein binding;protein domain specific binding;protein phosphatase regulator activity;protein phosphatase type 1 regulator activity;single-stranded DNA binding;structure-specific DNA binding;WW domain binding	cell part;cytoplasm;intracellular membrane-bounded organelle;intracellular organelle;intracellular organelle part;intracellular part;membrane-bounded organelle;nuclear body;nuclear part;nuclear speck;nucleoplasm;nucleoplasm part;nucleus;organelle;organelle part	2.8e-06	157.38	127.61	141.1	-0.46516	196340000	0.159	0.84844	0.49829	0.90285	0.33514	0.863	-3.31498	Q9Y2W2	600	Q9Y2W2	UID3470	1	8085
Q9Y3B9-S-11	Q9Y3B9	RRP15-like protein	RRP15	3.42366	-2.19461	S	11	APDSRVSEEENLK	0.999847	___1	2	24.4344	24.9	25.0389	26.9844	27.116	26.8387	+	Intensity cxh_Intensity cxhc			cell part;cytoplasmic part;intracellular membrane-bounded organelle;intracellular non-membrane-bounded organelle;intracellular organelle;intracellular organelle part;intracellular part;membrane-bounded organelle;mitochondrion;non-membrane-bounded organelle;nuclear part;nucleolus;nucleus;organelle;organelle part	2.66e-66	237.3	174.94	215.81	0.064552	486300000	0.107	0.12286	0.006782	0.3518	0.61433	0.703	-11.0828	Q9Y3B9	11	Q9Y3B9	UID3479	1	8121
Q9Y3P9-S-56	Q9Y3P9	Rab GTPase-activating protein 1	RABGAP1	1.51826	-0.610423	S	56	KIVGNGSEQQLQK	1	___1	2	22.2801	22.6175	22.3644	22.7312	23.2532	23.109	+	Intensity cxh_Intensity cxhc	biological regulation;cell cycle;cellular process;positive regulation of catalytic activity;positive regulation of GTPase activity;positive regulation of hydrolase activity;positive regulation of molecular function;regulation of biological process;regulation of catabolic process;regulation of catalytic activity;regulation of cellular catabolic process;regulation of cellular metabolic process;regu…	binding;cytoskeletal protein binding;DNA binding;enzyme activator activity;enzyme binding;enzyme regulator activity;GTPase activator activity;GTPase binding;GTPase regulator activity;nucleic acid binding;nucleoside-triphosphatase regulator activity;protein binding;Rab GTPase binding;Ras GTPase binding;small GTPase binding;tubulin binding	cell part;centrosome;cytoplasmic part;cytoskeletal part;cytosol;intracellular non-membrane-bounded organelle;intracellular organelle;intracellular organelle part;intracellular part;macromolecular complex;microtubule associated complex;microtubule organizing center;non-membrane-bounded organelle;organelle;organelle part;protein complex	0.000309413	115.33	56.628	115.33	1.274	36500000	0.35769	NaN	0.96055	0.34834	0.81017	0.51245	-3.2863	Q9Y3P9;Q9Y3P9-3;Q9Y3P9-4;B5MCD9	56;56;56;56	Q9Y3P9	UID3485	1	8139
Q9Y4B6-S-979	Q9Y4B6	Protein VPRBP	VPRBP	2.08701	2.09736	S	979	RVLRQKSDHGAYS	1	___1	2	22.9861	23.8582	23.2939	20.6292	21.409	21.8079	+	Intensity cxh_Intensity cxhc	B cell activation;B cell differentiation;biological regulation;biosynthetic process;cell activation;cell competition in a multicellular organism;cell differentiation;cellular biosynthetic process;cellular developmental process;cellular macromolecule biosynthetic process;cellular macromolecule metabolic process;cellular metabolic process;cellular nitrogen compound metabolic process;cellular proces…	adenyl nucleotide binding;adenyl ribonucleotide binding;ATP binding;binding;nucleotide binding;purine nucleotide binding;purine ribonucleoside triphosphate binding;purine ribonucleotide binding;ribonucleotide binding	cell part;cytoplasm;intracellular membrane-bounded organelle;intracellular non-membrane-bounded organelle;intracellular organelle;intracellular organelle part;intracellular part;membrane-bounded organelle;non-membrane-bounded organelle;nuclear part;nucleolus;nucleus;organelle;organelle part	0.000204687	130.61	87.637	123.02	-0.36214	33799000	NaN	NaN	NaN	NaN	NaN	NaN	4.87594	Q9Y4B6;Q9Y4B6-2;Q9Y4B6-3	979;978;530	Q9Y4B6	UID3496	1	8161
O60841-T-301	O60841	Eukaryotic translation initiation factor 5B	EIF5B	2.21678	-0.760359	T	301	SEEKAETPTAAED	0.999997	___1	2	23.1001	23.5104	23.2106	24.1592	23.9019	24.0412	+	Intensity cxh_Intensity cxhc	biological regulation;biosynthetic process;cellular biosynthetic process;cellular macromolecule biosynthetic process;cellular macromolecule metabolic process;cellular metabolic process;cellular process;cellular protein metabolic process;gene expression;macromolecule biosynthetic process;macromolecule metabolic process;metabolic process;posttranscriptional regulation of gene expression;primary met…	binding;catalytic activity;GTP binding;GTPase activity;guanyl nucleotide binding;guanyl ribonucleotide binding;hydrolase activity;hydrolase activity, acting on acid anhydrides;hydrolase activity, acting on acid anhydrides, in phosphorus-containing anhydrides;nucleic acid binding;nucleoside-triphosphatase activity;nucleotide binding;purine nucleotide binding;purine ribonucleoside triphosphate bind…	cell part;cytoplasm;cytoplasmic part;cytosol;intracellular part	1.41e-11	169.04	141.71	167.61	-0.028448	177280000	0.56	0.27164	0.66381	0.24666	NaN	0.766	-5.30409	O60841;A0A087WUT6	301;301	O60841	UID3542	1	68
Q14839-T-1679	Q14839	Chromodomain-helicase-DNA-binding protein 4	CHD4	1.41334	0.822531	T	1679	MLQNGETPKDLND	1	___1	2	24.965	25.1627	25.3159	23.9015	24.7712	24.3033	+	Intensity cxh_Intensity cxhc	ATP-dependent chromatin remodeling;biological regulation;biosynthetic process;cellular biosynthetic process;cellular component assembly;cellular component assembly at cellular level;cellular component organization;cellular component organization at cellular level;cellular component organization or biogenesis;cellular component organization or biogenesis at cellular level;cellular macromolecule bi…	adenyl nucleotide binding;adenyl ribonucleotide binding;ATP binding;ATPase activity;ATPase activity, coupled;ATP-dependent DNA helicase activity;ATP-dependent helicase activity;binding;catalytic activity;cation binding;DNA binding;DNA helicase activity;DNA-dependent ATPase activity;helicase activity;hydrolase activity;hydrolase activity, acting on acid anhydrides;hydrolase activity, acting on aci…	cell part;centrosome;chromatin;chromatin remodeling complex;chromosomal part;cytoplasm;cytoplasmic part;cytoskeletal part;histone deacetylase complex;intracellular membrane-bounded organelle;intracellular non-membrane-bounded organelle;intracellular organelle;intracellular organelle part;intracellular part;macromolecular complex;membrane;membrane-bounded organelle;microtubule organizing center;no…	0.000756904	127.56	102.22	77.185	0.46044	413800000	0.66644	0.74405	0.78058	0.4466	0.81021	0.32926	3.03458	Q14839;F5GWX5;A0A0C4DGG9;Q14839-2	1679;1672;1704;1707	Q14839	UID3570	1	413
A9Z1X7-T-9	A9Z1X7	Serine/arginine repetitive matrix protein 1	SRRM1	2.24285	3.26744	T	9	AGFFRGTSAEQDN	0.915873	___1	3	25.7399	26.4113	26.4599	22.1086	24	22.698	+	Intensity cxh_Intensity cxhc	cellular macromolecule metabolic process;cellular metabolic process;cellular nitrogen compound metabolic process;cellular process;macromolecule metabolic process;metabolic process;mRNA metabolic process;mRNA processing;nitrogen compound metabolic process;nucleic acid metabolic process;nucleobase-containing compound metabolic process;primary metabolic process;RNA metabolic process;RNA processing		cell part;intracellular organelle part;intracellular part;nuclear part;nucleoplasm;organelle part	1.72e-24	175.71	160.91	157.12	-0.37508	321590000	0.666	0.44126	0.08952	0.32101	0.53037	0.0953	5.39353	A9Z1X7;Q8IYB3-2;E9PCT1;M0R1E7;Q8IYB3	9;9;9;9;9	A9Z1X7;Q8IYB3	UID3589	1	599;5658
Q9P289-T-172	Q9P289	Serine/threonine-protein kinase 24;Serine/threonine-protein kinase 24 36 kDa subunit;Serine/threonine-protein kinase 24 12 kDa subunit;Serine/threonine-protein kinase 26;Serine/threonine-protein kinase 25	STK24;STK26;STK25	1.84133	4.64642	T	172	AGQLTDTQIKRNT	0.992855	___1	2	28.7706	28.2052	28.2685	25.0825	24.6581	21.5644	+	Intensity cxh_Intensity cxhc	apoptosis;biological regulation;cell death;cell projection assembly;cell projection organization;cellular component assembly;cellular component assembly at cellular level;cellular component disassembly;cellular component disassembly at cellular level;cellular component disassembly involved in apoptosis;cellular component organization;cellular component organization at cellular level;cellular comp…	adenyl nucleotide binding;adenyl ribonucleotide binding;ATP binding;binding;catalytic activity;cation binding;identical protein binding;ion binding;kinase activity;magnesium ion binding;metal ion binding;nucleotide binding;phosphotransferase activity, alcohol group as acceptor;protein binding;protein dimerization activity;protein homodimerization activity;protein kinase activity;protein serine/th…	apical plasma membrane;cell part;cell periphery;centrosome;cytoplasm;cytoplasmic membrane-bounded vesicle;cytoplasmic part;cytoplasmic vesicle;cytoskeletal part;cytosol;extracellular membrane-bounded organelle;extracellular organelle;extracellular region part;extracellular vesicular exosome;Golgi apparatus;Golgi apparatus part;Golgi membrane;Golgi-associated vesicle;intracellular membrane-bounded…	1.44e-08	156.29	131.78	118.5	0.89939	1248400000	0.623	0.51258	0.63261	0.063273	NaN	NaN	4.13711	Q9Y6E0-2;B4DR80;Q9Y6E0;H0Y630;Q9P289;B4E0Y9;Q8NBY1;Q9P289-2;Q9P289-3;O00506;C9JDH9;C9J6L2;C9JCC0;C9J232;H7C279;O00506-3;O00506-2;C9JJV0	172;153;184;90;172;194;172;95;172;168;74;72;74;74;50;74;91;74	Q9Y6E0-2;Q9P289;O00506	UID3596	1	672;692;783
Q9NYZ1-T-199	Q9NYZ1	Golgi apparatus membrane protein TVP23 homolog B;Golgi apparatus membrane protein TVP23 homolog	TVP23B;TVP23C	1.44576	-0.639327	T	199	QFLRQNTGDDQTS	1	___1	2	26.9804	27.546	27.2383	27.9631	28.067	27.6525	+	Intensity cxh_Intensity cxhc	cellular process;establishment of localization;establishment of localization in cell;establishment of protein localization;protein secretion;protein transport;secretion;secretion by cell;transport;vesicle-mediated transport		cell part;cytoplasmic part;Golgi apparatus part;integral to Golgi membrane;integral to membrane;integral to organelle membrane;intracellular organelle part;intracellular part;intrinsic to Golgi membrane;intrinsic to membrane;intrinsic to organelle membrane;membrane part;organelle part	3.1e-09	170.66	160.7	167.83	0.80452	1244200000	NaN	NaN	NaN	NaN	NaN	NaN	-3.11123	Q9NYZ1;C9JYS5;J3QL63;J3QL47	199;199;135;135	Q9NYZ1	UID3607	1	882
O14686-T-1843	O14686	Histone-lysine N-methyltransferase 2D	KMT2D	2.68446	-0.978809	T	1843	LEGKADTPGPEDG	1	___1	2	25.1754	25.6396	25.3315	26.3815	26.3237	26.3777	+	Intensity cxh_Intensity cxhc	biological regulation;biosynthetic process;cell growth;cellular biosynthetic process;cellular component organization;cellular component organization at cellular level;cellular component organization or biogenesis;cellular component organization or biogenesis at cellular level;cellular macromolecule biosynthetic process;cellular macromolecule metabolic process;cellular metabolic process;cellular n…	binding;catalytic activity;cation binding;DNA binding;histone methyltransferase activity;histone methyltransferase activity (H3-K4 specific);histone-lysine N-methyltransferase activity;ion binding;lysine N-methyltransferase activity;metal ion binding;methyltransferase activity;N-methyltransferase activity;nucleic acid binding;protein methyltransferase activity;protein-lysine N-methyltransferase a…	cell part;histone methyltransferase complex;intracellular membrane-bounded organelle;intracellular organelle;intracellular organelle part;intracellular part;macromolecular complex;membrane-bounded organelle;methyltransferase complex;nuclear part;nucleoplasm;nucleoplasm part;nucleus;organelle;organelle part;protein complex	0.00422987	90.926	58.705	90.926	0.35093	405410000	NaN	NaN	NaN	NaN	NaN	NaN	-7.10967	O14686;O14686-3	1843;1846	O14686	UID3656	1	2079
O75533-T-296	O75533	Splicing factor 3B subunit 1	SF3B1	1.90925	-3.95244	T	296	KNRWDETPKTERD	1	___1	2	20.8304	22.6708	23.9119	26.0746	26.5619	26.6339	+	Intensity cxh_Intensity cxhc	anterior/posterior pattern specification;cellular macromolecule metabolic process;cellular metabolic process;cellular nitrogen compound metabolic process;cellular process;developmental process;gene expression;macromolecule metabolic process;metabolic process;mRNA metabolic process;mRNA processing;nitrogen compound metabolic process;nuclear mRNA splicing, via spliceosome;nucleic acid metabolic pro…	binding;chromatin binding	catalytic step 2 spliceosome;cell part;intracellular membrane-bounded organelle;intracellular organelle;intracellular organelle part;intracellular part;macromolecular complex;membrane-bounded organelle;nuclear body;nuclear part;nuclear speck;nucleoplasm;nucleoplasm part;nucleus;organelle;organelle part;ribonucleoprotein complex;spliceosomal complex;U12-type spliceosomal complex	0.0070828	142.43	113.7	96.342	-0.14862	275740000	0.0028031	NaN	NaN	0.13428	0.68938	0.75274	-4.33265	O75533	296	O75533	UID3667	1	2470
O75691-T-1741	O75691	Small subunit processome component 20 homolog	UTP20	1.43288	-0.893064	T	1741	DNGQPGTPDPADS	0.999968	___1	2	21.9111	22.2401	22.4927	23.0086	23.5568	22.7576	+	Intensity cxh_Intensity cxhc	biological regulation;cellular macromolecule metabolic process;cellular metabolic process;cellular nitrogen compound metabolic process;cellular process;cleavage involved in rRNA processing;endonucleolytic cleavage in 5'-ETS of tricistronic rRNA transcript (SSU-rRNA, 5.8S rRNA, LSU-rRNA);endonucleolytic cleavage in ITS1 to separate SSU-rRNA from 5.8S rRNA and LSU-rRNA from tricistronic rRNA transc…		90S preribosome;cell part;cytoplasm;intracellular non-membrane-bounded organelle;intracellular organelle;intracellular organelle part;intracellular part;macromolecular complex;non-membrane-bounded organelle;nuclear part;nucleolus;nucleoplasm;organelle;organelle part;preribosome;preribosome, small subunit precursor;ribonucleoprotein complex;small-subunit processome	1e-23	180.04	121.97	180.04	-1.677	80856000	NaN	NaN	NaN	NaN	NaN	NaN	-3.08067	O75691	1741	O75691	UID3669	1	2488
O95602-T-357	O95602	DNA-directed RNA polymerase I subunit RPA1;DNA-directed RNA polymerase	POLR1A	2.29354	-0.801379	T	357	LPEEVATPTTDEE	0.974523	___1	2	24.2823	24.455	24.1234	25.2356	25.1498	24.8794	+	Intensity cxh_Intensity cxhc	biological regulation;biosynthetic process;cellular biosynthetic process;cellular macromolecule biosynthetic process;cellular macromolecule metabolic process;cellular metabolic process;cellular nitrogen compound metabolic process;cellular process;gene expression;macromolecule biosynthetic process;macromolecule metabolic process;metabolic process;negative regulation of biological process;negative …	binding;catalytic activity;cation binding;DNA binding;DNA-directed RNA polymerase activity;ion binding;metal ion binding;nucleic acid binding;nucleotidyltransferase activity;RNA polymerase activity;transferase activity;transferase activity, transferring phosphorus-containing groups;transition metal ion binding;zinc ion binding	cell part;cytoplasm;DNA-directed RNA polymerase complex;DNA-directed RNA polymerase I complex;intracellular membrane-bounded organelle;intracellular non-membrane-bounded organelle;intracellular organelle;intracellular organelle part;intracellular part;macromolecular complex;membrane-bounded organelle;non-membrane-bounded organelle;nuclear DNA-directed RNA polymerase complex;nuclear part;nucleolar…	1.12e-38	214.32	161.45	214.32	-1.08	169270000	0.192	0.14801	NaN	0.47241	0.28988	0.435	-5.57097	O95602;B9ZVN9	357;357	O95602	UID3681	1	2640
P04075-T-119	P04075	Fructose-bisphosphate aldolase A;Fructose-bisphosphate aldolase	ALDOA	1.6064	2.29367	T	119	VVPLAGTNGETTT	0.997527	___1	3	23.621	25.6464	25.4424	22.646	22.3937	22.7891	+	Intensity cxh_Intensity cxhc	actin cytoskeleton organization;actin filament organization;actin filament-based process;alcohol biosynthetic process;alcohol catabolic process;alcohol metabolic process;anatomical structure homeostasis;ATP biosynthetic process;ATP metabolic process;biological regulation;biosynthetic process;blood coagulation;carbohydrate biosynthetic process;carbohydrate catabolic process;carbohydrate metabolic …	actin binding;aldehyde-lyase activity;binding;carbohydrate binding;carbon-carbon lyase activity;catalytic activity;cytoskeletal protein binding;fructose binding;fructose-bisphosphate aldolase activity;identical protein binding;lyase activity;monosaccharide binding;protein binding;sugar binding;tubulin binding	actin cytoskeleton;cell part;contractile fiber part;cytoplasmic membrane-bounded vesicle lumen;cytoplasmic part;cytoplasmic vesicle part;cytoskeleton;cytosol;extracellular membrane-bounded organelle;extracellular organelle;extracellular region;extracellular region part;extracellular space;extracellular vesicular exosome;I band;intracellular membrane-bounded organelle;intracellular non-membrane-bo…	0.000561863	67.33	52.956	67.33	-2.8704	116530000	NaN	NaN	NaN	NaN	NaN	NaN	3.50645	P04075;J3KPS3;P04075-2;H3BQN4;H3BPS8;H3BUH7;H3BR04;H3BMQ8;H3BU78	119;119;173;119;173;119;108;108;64	P04075	UID3686	1	2742
P16150-T-341	P16150	Leukosialin	SPN	1.30576	-0.744602	T	341	GSSRRPTLTTFFG	1	___1	2	28.0658	27.5107	28.3349	28.9333	28.5641	28.6478	+	Intensity cxh_Intensity cxhc	biological regulation;blood coagulation;cell migration;cell motility;cell surface receptor linked signaling pathway;cellular component movement;cellular defense response;cellular process;cellular response to stimulus;chemotaxis;coagulation;defense response;defense response to bacterium;establishment or maintenance of cell polarity;hemostasis;immune response;immune system process;leukocyte migrati…	molecular transducer activity;receptor activity;signal transducer activity;signaling receptor activity;transmembrane signaling receptor activity	basement membrane;cell part;cell projection;cell surface;external side of plasma membrane;extracellular matrix part;extracellular membrane-bounded organelle;extracellular organelle;extracellular region part;extracellular space;extracellular vesicular exosome;integral to membrane;integral to plasma membrane;intrinsic to membrane;intrinsic to plasma membrane;membrane;membrane part;membrane-bounded …	1.67e-20	233.13	203.83	233.13	-0.39371	2324500000	NaN	NaN	NaN	NaN	NaN	NaN	-2.7871	P16150;C9JUK7	341;341	P16150	UID3709	1	3026
P38432-T-303	P38432	Coilin	COIL	1.92333	2.24204	T	303	KLGFSLTPSKGKT	0.904056	___1	2	24.3932	25.0204	25.0296	22.3073	21.9287	23.481	+	Intensity cxh_Intensity cxhc		binding;identical protein binding;protein binding;protein C-terminus binding	Cajal body;cell part;cytoplasm;intracellular membrane-bounded organelle;intracellular non-membrane-bounded organelle;intracellular organelle;intracellular organelle part;intracellular part;membrane;membrane-bounded organelle;non-membrane-bounded organelle;nuclear body;nuclear part;nucleolus;nucleoplasm;nucleoplasm part;nucleus;organelle;organelle part	0.00332852	127.83	94.473	127.83	1.0329	90314000	NaN	NaN	NaN	NaN	NaN	NaN	4.37398	P38432	303	P38432	UID3730	1	3415
P42166-T-74	P42166	Lamina-associated polypeptide 2, isoform alpha;Thymopoietin;Thymopentin;Lamina-associated polypeptide 2, isoforms beta/gamma;Thymopoietin;Thymopentin	TMPO	1.85675	-3.28376	T	74	DEEREPTPVLGSG	0.948039	___1	3	22.7927	22.6785	20.51	25.4427	24.7758	25.614	+	Intensity cxh_Intensity cxhc	biological regulation;regulation of biological process;regulation of biosynthetic process;regulation of cellular biosynthetic process;regulation of cellular macromolecule biosynthetic process;regulation of cellular metabolic process;regulation of cellular process;regulation of gene expression;regulation of macromolecule biosynthetic process;regulation of macromolecule metabolic process;regulation…	binding;DNA binding;lamin binding;nucleic acid binding;protein binding	cell part;chromatin;chromosomal part;envelope;intracellular membrane-bounded organelle;intracellular organelle;intracellular organelle part;intracellular part;membrane;membrane-bounded organelle;nuclear envelope;nuclear inner membrane;nuclear membrane;nuclear part;nucleus;organelle;organelle envelope;organelle inner membrane;organelle membrane;organelle part	0.000128033	81.28	63.922	81.28	0.20393	125690000	NaN	NaN	NaN	0.87507	NaN	0.9365	-4.18095	P42166;P42167-3;P42167;G5E972;P42167-2	74;74;74;74;74	P42166;P42167;P42167-2	UID3735	1	3465;3466;3467
P49006-T-148	P49006	MARCKS-related protein	MARCKSL1	1.34236	-0.806398	T	148	EGKAAATPESQEP	1	___1	2	26.8062	27.6171	27.5529	27.9736	28.3	28.089	+	Intensity cxh_Intensity cxhc	biological regulation;positive regulation of biological process;positive regulation of cell proliferation;positive regulation of cellular process;regulation of biological process;regulation of cell proliferation;regulation of cellular process		cell part;cytoplasm;extracellular membrane-bounded organelle;extracellular organelle;extracellular region part;extracellular vesicular exosome;intracellular part;membrane;membrane-bounded organelle;membrane-bounded vesicle;organelle;plasma membrane;vesicle	3e-95	258.23	229.85	258.23	-0.10259	1407300000	NaN	NaN	NaN	NaN	NaN	NaN	-2.87016	P49006	148	P49006	UID3745	1	3576
P49458-T-85	P49458	Signal recognition particle 9 kDa protein	SRP9	1.43621	-0.924725	T	85	RNVTMETE_____	1	___1	2	23.6555	24.4245	24.0788	24.5997	25.2825	25.0508	+	Intensity cxh_Intensity cxhc	biological regulation;biosynthetic process;cellular biosynthetic process;cellular macromolecule biosynthetic process;cellular macromolecule metabolic process;cellular metabolic process;cellular process;cellular protein metabolic process;cotranslational protein targeting to membrane;establishment of localization;establishment of localization in cell;establishment of protein localization;establishm…	7S RNA binding;binding;nucleic acid binding;ribonucleoprotein binding;RNA binding;signal recognition particle binding	cell part;cytoplasmic part;cytosol;endoplasmic reticulum part;extracellular membrane-bounded organelle;extracellular organelle;extracellular region part;extracellular vesicular exosome;intracellular organelle part;intracellular part;macromolecular complex;membrane part;membrane-bounded organelle;membrane-bounded vesicle;organelle;organelle part;protein complex;receptor complex;ribonucleoprotein c…	0.000853806	138.71	105.96	138.71	-0.41524	154440000	0.7354	0.38926	0.51553	0.79936	0.20467	0.10826	-3.08856	P49458	85	P49458	UID3751	1	3600
P62241-T-130	P62241	40S ribosomal protein S8	RPS8	1.33855	-0.766646	T	130	KKGAKLTPEEEEI	1	___1	2	24.7119	24.8139	24.7941	25.3609	25.1955	26.0635	+	Intensity cxh_Intensity cxhc	biosynthetic process;catabolic process;cellular biosynthetic process;cellular catabolic process;cellular component disassembly;cellular component disassembly at cellular level;cellular component organization;cellular component organization at cellular level;cellular component organization or biogenesis;cellular component organization or biogenesis at cellular level;cellular macromolecular complex…	structural constituent of ribosome;structural molecule activity	adherens junction;anchoring junction;cell junction;cell part;cell-substrate adherens junction;cell-substrate junction;cytoplasm;cytoplasmic part;cytosol;cytosolic small ribosomal subunit;extracellular membrane-bounded organelle;extracellular organelle;extracellular region part;extracellular vesicular exosome;focal adhesion;intracellular membrane-bounded organelle;intracellular organelle;intracell…	0.000669377	121.02	83.304	111.52	1.4577	237710000	0.052586	NaN	0.28782	0.35003	0.095056	0.077195	-2.86145	P62241;Q5JR95	130;110	P62241	UID3769	1	3912
Q0VD83-T-563	Q0VD83	Apolipoprotein B receptor	APOBR	2.1858	-0.856879	T	563	LMGGAQTPTKQPE	0.994863	___1	2	25.5309	25.1333	25.1888	26.255	26.2437	25.925	+	Intensity cxh_Intensity cxhc	acylglycerol metabolic process;alcohol metabolic process;cellular lipid metabolic process;cellular metabolic process;cellular process;cholesterol metabolic process;establishment of localization;glycerol ether metabolic process;glycerolipid metabolic process;lipid metabolic process;lipid transport;metabolic process;neutral lipid metabolic process;organic ether metabolic process;organic substance t…	binding;cargo receptor activity;lipoprotein particle binding;lipoprotein particle receptor activity;protein-lipid complex binding;receptor activity;very-low-density lipoprotein particle binding;very-low-density lipoprotein particle receptor activity	cell part;chylomicron;extracellular region part;low-density lipoprotein particle;macromolecular complex;membrane;plasma lipoprotein particle;plasma membrane;protein-lipid complex;triglyceride-rich lipoprotein particle;very-low-density lipoprotein particle	1.89e-22	187.46	166.47	187.46	-0.5122	1949900000	0.263	0.309	0.60316	0.74222	0.77826	0.647	-5.19929	Q0VD83;Q0VD83-4;Q0VD83-3;Q0VD83-2	563;572;563;101	Q0VD83	UID3783	1	4205
Q14669-3-T-1080	Q14669-3	E3 ubiquitin-protein ligase TRIP12	TRIP12	1.40312	-0.703085	T	1080	NQAKSPTTTQSPK	0.93081	___1	2	23.7369	24.111	24.3695	24.5268	25.0266	24.7732	+	Intensity cxh_Intensity cxhc	biological regulation;cellular macromolecule metabolic process;cellular metabolic process;cellular nitrogen compound metabolic process;cellular process;cellular protein metabolic process;cellular response to stimulus;cellular response to stress;developmental process;DNA metabolic process;DNA repair;embryo development;macromolecule metabolic process;macromolecule modification;metabolic process;neg…	acid-amino acid ligase activity;binding;catalytic activity;hormone receptor binding;ligase activity;ligase activity, forming carbon-nitrogen bonds;nuclear hormone receptor binding;protein binding;receptor binding;small conjugating protein ligase activity;thyroid hormone receptor binding;transcription factor binding;ubiquitin-protein ligase activity	cell part;cytoplasm;intracellular membrane-bounded organelle;intracellular organelle;intracellular organelle part;intracellular part;membrane-bounded organelle;nuclear part;nucleoplasm;nucleus;organelle;organelle part	0.00497429	108.43	61.969	108.43	-0.34156	140800000	NaN	NaN	NaN	NaN	NaN	NaN	-3.01064	Q14669-2;Q14669-4;Q14669-3;Q14669	1065;762;1080;1032	Q14669-2;Q14669-3	UID3799	1	4472;4473
Q14676-T-1608	Q14676	Mediator of DNA damage checkpoint protein 1	MDC1	1.70442	-0.820922	T	1608	NRSSVKTPEPVVP	0.999999	___1	3	24.2193	23.9676	24.197	25.3163	24.9144	24.6161	+	Intensity cxh_Intensity cxhc	biological regulation;cell cycle checkpoint;cellular macromolecule metabolic process;cellular metabolic process;cellular nitrogen compound metabolic process;cellular process;cellular protein metabolic process;cellular response to stimulus;cellular response to stress;DNA damage checkpoint;DNA integrity checkpoint;DNA metabolic process;DNA recombination;DNA repair;double-strand break repair;double-…	binding;FHA domain binding;protein binding;protein C-terminus binding;protein domain specific binding	adherens junction;anchoring junction;cell junction;cell part;cell-substrate adherens junction;cell-substrate junction;chromosome;focal adhesion;intracellular membrane-bounded organelle;intracellular non-membrane-bounded organelle;intracellular organelle;intracellular organelle part;intracellular part;membrane-bounded organelle;non-membrane-bounded organelle;nuclear part;nucleoplasm;nucleus;organe…	1e-07	121.26	99.801	102.72	0.70403	154280000	0.356	0.17037	0.43118	0.4285	0.67774	0.377	-3.76143	Q14676;Q14676-3;Q14676-2	1608;1321;1344	Q14676	UID3800	1	4476
Q15527-T-190	Q15527	Surfeit locus protein 2	SURF2	2.11317	-0.97167	T	190	TEDGDGTDDFLTD	0.999768	___1	2	22.8337	22.5036	22.4909	23.7664	23.7155	23.2613	+	Intensity cxh_Intensity cxhc			cell part;intracellular membrane-bounded organelle;intracellular non-membrane-bounded organelle;intracellular organelle;intracellular organelle part;intracellular part;membrane;membrane-bounded organelle;non-membrane-bounded organelle;nuclear part;nucleolus;nucleus;organelle;organelle part;plasma membrane	9.65e-11	155.79	116.17	155.79	-1.3021	51468000	0.311	NaN	0.37632	0.64336	0.17228	0.386	-4.96003	Q15527	190	Q15527	UID3806	1	4604
Q2M2I8-T-606	Q2M2I8	AP2-associated protein kinase 1	AAK1	2.13449	-0.712426	T	606	QPKVQTTPPPAVQ	0.99	___1	2	25.7573	26.1437	26.1241	26.7283	26.8301	26.6039	+	Intensity cxh_Intensity cxhc	biological regulation;cellular component organization;cellular component organization or biogenesis;cellular macromolecule metabolic process;cellular membrane organization;cellular metabolic process;cellular process;cellular protein metabolic process;endocytosis;establishment of localization;macromolecule metabolic process;macromolecule modification;membrane invagination;membrane organization;met…	adenyl nucleotide binding;adenyl ribonucleotide binding;AP-2 adaptor complex binding;ATP binding;binding;catalytic activity;kinase activity;Notch binding;nucleotide binding;phosphotransferase activity, alcohol group as acceptor;protein binding;protein complex binding;protein kinase activity;protein serine/threonine kinase activity;purine nucleotide binding;purine ribonucleoside triphosphate bindi…	axon part;cell leading edge;cell part;cell projection part;clathrin-coated vesicle;coated pit;coated vesicle;cytoplasmic membrane-bounded vesicle;cytoplasmic part;cytoplasmic vesicle;extrinsic to membrane;extrinsic to plasma membrane;intracellular membrane-bounded organelle;intracellular organelle;intracellular part;membrane part;membrane-bounded organelle;membrane-bounded vesicle;organelle;plasm…	0.000542291	132.5	107.49	123.84	0.23084	536460000	0.20862	0.32603	0.57527	0.51332	0.35285	0.33064	-5.02934	Q2M2I8;Q2M2I8-2;E9PG46	606;606;606	Q2M2I8	UID3817	1	4726
Q96GA3-T-171	Q96GA3	Protein LTV1 homolog	LTV1	2.51176	-1.3978	T	171	LQANKATGEEEGM	1	___1	2	21.5681	21.9852	21.9211	22.8817	23.4701	23.3159	+	Intensity cxh_Intensity cxhc			cell part;cytoplasm;intracellular organelle part;intracellular part;nuclear part;nucleoplasm;organelle part	0.00038006	115.57	89.838	115.57	-0.95251	36871000	NaN	NaN	0.40223	0.70277	0.63684	0.54852	-6.39054	Q96GA3	171	Q96GA3	UID3889	1	6427
Q9HAU5-T-1088	Q9HAU5	Regulator of nonsense transcripts 2	UPF2	2.84552	-0.737616	T	1088	SNKENETDEENTE	1	___1	2	23.1886	23.1607	23.1915	23.9495	23.7424	24.0618	+	Intensity cxh_Intensity cxhc	anatomical structure development;anatomical structure morphogenesis;catabolic process;cellular catabolic process;cellular macromolecule catabolic process;cellular macromolecule metabolic process;cellular metabolic process;cellular nitrogen compound metabolic process;cellular process;developmental process;establishment of localization;establishment of localization in cell;establishment of RNA loca…	binding;nucleic acid binding;RNA binding	cell part;cytoplasm;cytoplasmic part;cytosol;exon-exon junction complex;intracellular membrane-bounded organelle;intracellular organelle;intracellular organelle part;intracellular part;macromolecular complex;membrane-bounded organelle;nuclear part;nucleus;organelle;organelle part;perinuclear region of cytoplasm;protein complex	2.89e-05	148.52	119.71	148.52	-1.4202	100050000	NaN	NaN	NaN	NaN	NaN	NaN	-7.84337	Q9HAU5	1088	Q9HAU5	UID3918	1	7241
Q9HCE5-T-72	Q9HCE5	N6-adenosine-methyltransferase subunit METTL14	METTL14	1.56833	-1.09349	T	72	YLDEGETDEDKME	1	___1	2	21.7781	22.3337	22.372	23.761	23.0774	22.9259	+	Intensity cxh_Intensity cxhc	biological regulation;cellular macromolecule metabolic process;cellular metabolic process;cellular nitrogen compound metabolic process;cellular process;developmental process;macromolecule metabolic process;macromolecule methylation;macromolecule modification;metabolic process;methylation;mRNA destabilization;mRNA metabolic process;mRNA methylation;mRNA modification;mRNA processing;negative regula…	binding;catalytic activity;methyltransferase activity;mRNA (2'-O-methyladenosine-N6-)-methyltransferase activity;mRNA methyltransferase activity;nucleic acid binding;RNA binding;RNA methyltransferase activity;S-adenosylmethionine-dependent methyltransferase activity;transferase activity;transferase activity, transferring one-carbon groups	cell part;intracellular membrane-bounded organelle;intracellular organelle;intracellular organelle part;intracellular part;membrane-bounded organelle;nuclear part;nucleoplasm;nucleus;organelle;organelle part	1.01e-05	156.14	128.88	156.14	-0.051833	36463000	NaN	NaN	0.36144	0.86757	NaN	0.593	-3.41033	Q9HCE5;A0A0D9SFW0	72;72	Q9HCE5	UID3919	1	7282
Q9UGU0-T-1671	Q9UGU0	Transcription factor 20	TCF20	1.65945	-1.60506	T	1671	KGQRSLTPPPSST	0.983182	___1	3	23.1296	23.9555	24.0156	24.7528	25.2526	25.9106	+	Intensity cxh_Intensity cxhc	biological regulation;biosynthetic process;cellular biosynthetic process;cellular macromolecule biosynthetic process;cellular macromolecule metabolic process;cellular metabolic process;cellular nitrogen compound metabolic process;cellular process;macromolecule biosynthetic process;macromolecule metabolic process;metabolic process;nitrogen compound metabolic process;nucleic acid metabolic process;…	binding;cation binding;DNA binding;ion binding;metal ion binding;nucleic acid binding;nucleic acid binding transcription factor activity;protein binding transcription factor activity;regulatory region DNA binding;regulatory region nucleic acid binding;sequence-specific DNA binding transcription factor activity;transcription coactivator activity;transcription cofactor activity;transcription factor…	cell part;intracellular membrane-bounded organelle;intracellular organelle;intracellular organelle part;intracellular part;membrane-bounded organelle;nuclear part;nucleoplasm;nucleus;organelle;organelle part	0.00173912	85.087	71.95	85.087	-0.78614	173730000	NaN	NaN	NaN	NaN	NaN	NaN	-3.64306	Q9UGU0;Q9UGU0-2	1671;1671	Q9UGU0	UID3942	1	7780
Q9Y2Z0-2-T-233	Q9Y2Z0-2	Suppressor of G2 allele of SKP1 homolog	SUGT1	1.79431	-0.775841	T	233	GQGDVPTPKQFVA	1	___1	2	26.6464	27.1747	27.0106	27.8598	27.807	27.4925	+	Intensity cxh_Intensity cxhc	biological regulation;cell cycle phase;cell cycle process;cellular component organization;cellular component organization at cellular level;cellular component organization or biogenesis;cellular component organization or biogenesis at cellular level;cellular process;cellular response to stimulus;defense response;immune response;immune system process;innate immune response;intracellular receptor m…		cell part;chromosomal part;cytoplasm;cytoplasmic part;cytosol;intracellular membrane-bounded organelle;intracellular non-membrane-bounded organelle;intracellular organelle;intracellular organelle part;intracellular part;kinetochore;macromolecular complex;membrane-bounded organelle;non-membrane-bounded organelle;nucleus;organelle;organelle part;protein complex;ubiquitin ligase complex	0.000381734	145.6	71.616	89.231	2.6229	1193500000	0.39099	0.52304	0.50682	0.67373	NaN	0.51138	-4.00539	Q9Y2Z0;Q9Y2Z0-2	265;233	Q9Y2Z0;Q9Y2Z0-2	UID3964	1	8091;8092
Q9Y3L3-T-626	Q9Y3L3	SH3 domain-binding protein 1	SH3BP1	1.34634	1.18188	T	626	PPPLPPTPPQPAR	1	___1	2	25.3982	25.7967	26.2539	24.2244	24.3966	25.2822	+	Intensity cxh_Intensity cxhc	biological regulation;cellular process;cellular response to stimulus;regulation of biological process;regulation of cellular process;response to stimulus;signal transduction	enzyme activator activity;enzyme regulator activity;GTPase activator activity;GTPase regulator activity;nucleoside-triphosphatase regulator activity	cell part;cytoplasm;intracellular part	0.00071466	129.05	117.14	129.05	1.4389	312900000	0.021118	0.29856	0.69017	0.097117	0.25583	0.42333	2.87927	Q9Y3L3	626	Q9Y3L3	UID3965	1	8137
Q9Y3P9-T-996	Q9Y3P9	Rab GTPase-activating protein 1	RABGAP1	3.3156	-1.13328	T	996	EVLDEDTDEEKET	1	___1	2	24.0072	24.2187	24.1914	25.1199	25.4191	25.2782	+	Intensity cxh_Intensity cxhc	biological regulation;cell cycle;cellular process;positive regulation of catalytic activity;positive regulation of GTPase activity;positive regulation of hydrolase activity;positive regulation of molecular function;regulation of biological process;regulation of catabolic process;regulation of catalytic activity;regulation of cellular catabolic process;regulation of cellular metabolic process;regu…	binding;cytoskeletal protein binding;DNA binding;enzyme activator activity;enzyme binding;enzyme regulator activity;GTPase activator activity;GTPase binding;GTPase regulator activity;nucleic acid binding;nucleoside-triphosphatase regulator activity;protein binding;Rab GTPase binding;Ras GTPase binding;small GTPase binding;tubulin binding	cell part;centrosome;cytoplasmic part;cytoskeletal part;cytosol;intracellular non-membrane-bounded organelle;intracellular organelle;intracellular organelle part;intracellular part;macromolecular complex;microtubule associated complex;microtubule organizing center;non-membrane-bounded organelle;organelle;organelle part;protein complex	1.36e-09	172.13	136.46	172.13	0.43566	177560000	0.393	0.28403	NaN	NaN	NaN	NaN	-10.3958	Q9Y3P9	996	Q9Y3P9	UID3966	1	8139
P28715-S-562	P28715	DNA repair protein complementing XP-G cells	ERCC5;BIVM-ERCC5	1.94193	-2.64215	S	562	FDSSLLSSDDETK	0.958436	___2	2	22.4843	23.8555	23.1113	26.2746	26.2012	24.9017	+	Intensity cxh_Intensity cxhc	biological regulation;catabolic process;cellular catabolic process;cellular macromolecule catabolic process;cellular macromolecule metabolic process;cellular metabolic process;cellular nitrogen compound metabolic process;cellular process;cellular response to stimulus;cellular response to stress;DNA catabolic process;DNA excision;DNA metabolic process;DNA repair;macromolecule catabolic process;mac…	binding;bubble DNA binding;catalytic activity;cation binding;deoxyribonuclease activity;DNA binding;DNA secondary structure binding;double-stranded DNA binding;endodeoxyribonuclease activity;endonuclease activity;hydrolase activity;hydrolase activity, acting on ester bonds;identical protein binding;ion binding;metal ion binding;nuclease activity;nucleic acid binding;protein binding;protein dimeri…	cell part;cytoskeleton;intermediate filament cytoskeleton;intracellular membrane-bounded organelle;intracellular non-membrane-bounded organelle;intracellular organelle;intracellular organelle part;intracellular part;membrane-bounded organelle;non-membrane-bounded organelle;nuclear part;nucleoplasm;nucleus;organelle;organelle part	0.00325823	88.282	70.462	88.282	1.2227	219780000	NaN	NaN	NaN	NaN	NaN	NaN	-4.42904	P28715;A0A087WUH0;R4GMW8	562;562;988	P28715;R4GMW8	UID4000	2	58;8290
Q9NZM3-S-884	Q9NZM3	Intersectin-2	ITSN2	2.1573	-1.57529	S	884	AFTRTVSPGSVSP	0.926872	___2	3	23.7828	22.9768	22.8094	24.641	24.7689	24.8849	+	Intensity cxh_Intensity cxhc	biological regulation;cellular component organization;cellular component organization or biogenesis;cellular membrane organization;cellular process;endocytosis;establishment of localization;membrane invagination;membrane organization;positive regulation of biological process;positive regulation of cell communication;positive regulation of cellular process;positive regulation of response to stimul…	binding;binding, bridging;calcium ion binding;cation binding;enzyme regulator activity;GTPase regulator activity;guanyl-nucleotide exchange factor activity;ion binding;metal ion binding;nucleoside-triphosphatase regulator activity;protein binding;protein binding, bridging;Ras guanyl-nucleotide exchange factor activity;Rho guanyl-nucleotide exchange factor activity;SH3/SH2 adaptor activity;signali…	cell part;centrosome;cytoplasm;cytoplasmic part;cytoskeletal part;extracellular membrane-bounded organelle;extracellular organelle;extracellular region part;extracellular vesicular exosome;intracellular non-membrane-bounded organelle;intracellular organelle;intracellular organelle part;intracellular part;membrane-bounded organelle;membrane-bounded vesicle;microtubule organizing center;non-membran…	1.38e-06	104.48	77.094	104.48	0.027086	85733000	NaN	NaN	NaN	NaN	NaN	NaN	-5.10437	Q9NZM3;A0A087WVF7;Q9NZM3-2;Q9NZM3-4;Q9NZM3-3	884;867;857;884;884	Q9NZM3	UID4012	2	78
Q9UK61-S-699	Q9UK61	Protein FAM208A	FAM208A	1.6865	-1.70162	S	699	KSVGGDSDTEDMR	0.997685	___2	2	21.8091	23.2322	21.9523	23.9037	24.0406	24.1542	+	Intensity cxh_Intensity cxhc				1.21e-06	152.17	141.66	142.1	-1.2126	80753000	NaN	NaN	NaN	0.06328	0.76581	0.674	-3.71396	A0A087X0F1;Q9UK61;Q9UK61-3;Q9UK61-4;Q9UK61-2	125;699;699;699;303	A0A087X0F1;Q9UK61	UID4051	1;2	180;7866
A9Z1X7-S-460	A9Z1X7	Serine/arginine repetitive matrix protein 1	SRRM1	1.49833	-1.66521	S	460	KVELSESEEDKGG	1	___2	2	27.2243	28.8088	28.3299	29.9415	30.0479	29.3692	+	Intensity cxh_Intensity cxhc	cellular macromolecule metabolic process;cellular metabolic process;cellular nitrogen compound metabolic process;cellular process;macromolecule metabolic process;metabolic process;mRNA metabolic process;mRNA processing;nitrogen compound metabolic process;nucleic acid metabolic process;nucleobase-containing compound metabolic process;primary metabolic process;RNA metabolic process;RNA processing		cell part;intracellular organelle part;intracellular part;nuclear part;nucleoplasm;organelle part	0.00286618	99.5	75.545	99.5	0.20043	3820000000	0.10623	0.22793	0.26939	0.72745	0.64134	0.87186	-3.23765	A9Z1X7;Q8IYB3-2;E9PCT1;M0R088;Q8IYB3	460;463;464;424;465	A9Z1X7;M0R088;Q8IYB3	UID4267	2	599;1965;5658
Q9P1Y6-S-1359	Q9P1Y6	PHD and RING finger domain-containing protein 1	PHRF1	1.81212	-3.74271	S	1359	EKAEAPSSPDVAP	1	___2	2	21.762	24.7876	22.3845	26.6963	26.7839	26.6819	+	Intensity cxh_Intensity cxhc	biosynthetic process;cellular biosynthetic process;cellular macromolecule biosynthetic process;cellular macromolecule metabolic process;cellular metabolic process;cellular nitrogen compound metabolic process;cellular process;macromolecule biosynthetic process;macromolecule metabolic process;metabolic process;mRNA metabolic process;mRNA processing;nitrogen compound metabolic process;nucleic acid m…	binding;cation binding;enzyme binding;ion binding;metal ion binding;protein binding;RNA polymerase binding;transition metal ion binding;zinc ion binding	cell part;membrane	0.00506655	82.55	54.537	82.55	0.0026505	331950000	NaN	NaN	NaN	NaN	NaN	NaN	-4.05495	Q9P1Y6;E9PJ24;F8WEF5;Q9P1Y6-3;Q9P1Y6-2	1359;1355;1357;1358;1359	Q9P1Y6	UID4447	2	1206
Q15020-S-10	Q15020	Squamous cell carcinoma antigen recognized by T-cells 3	SART3	3.07914	-3.70112	S	10	AAETSASEPEAES	0.999992	___2	2	22.4642	21.183	21.7901	25.3304	25.8662	25.344	+	Intensity cxh_Intensity cxhc	anatomical structure morphogenesis;assembly of spliceosomal tri-snRNP;biological regulation;cell morphogenesis;cell proliferation;cellular component assembly;cellular component assembly at cellular level;cellular component morphogenesis;cellular component organization;cellular component organization at cellular level;cellular component organization or biogenesis;cellular component organization or…	binding;histone binding;nucleic acid binding;nucleotide binding;protein binding;RNA binding;snRNA binding;U4 snRNA binding;U6 snRNA binding;U6atac snRNA binding	Cajal body;cell part;cytoplasm;intracellular membrane-bounded organelle;intracellular organelle;intracellular organelle part;intracellular part;membrane-bounded organelle;nuclear body;nuclear part;nuclear speck;nucleoplasm;nucleoplasm part;nucleus;organelle;organelle part	7.16e-17	178.03	154.65	178.03	-0.39731	145940000	NaN	NaN	NaN	0.38126	0.57813	0.368	-9.02917	F8VV04;Q15020-3;Q15020;Q15020-4;Q15020-2;F8W667	10;10;10;10;10;10	F8VV04;Q15020	UID4511	2	1397;4533
Q9NNX6-S-307	Q9NNX6	CD209 antigen	CD209	1.34807	-0.66617	S	307	NFLQLQSSRSNRF	1	___2	2	23.4041	23.7582	23.9323	24.4541	24.6052	24.0337	+	Intensity cxh_Intensity cxhc	activation of immune response;activation of innate immune response;antigen processing and presentation;biological adhesion;biological regulation;cell adhesion;cell recognition;cell surface receptor linked signaling pathway;cell-cell adhesion;cell-cell recognition;cellular component organization;cellular component organization or biogenesis;cellular membrane organization;cellular process;cellular …	antigen binding;binding;carbohydrate binding;cation binding;ion binding;mannose binding;metal ion binding;monosaccharide binding;peptide antigen binding;peptide binding;sugar binding;virion binding	cell part;cell surface;cytoplasm;extracellular membrane-bounded organelle;extracellular organelle;extracellular region part;extracellular vesicular exosome;integral to membrane;intracellular part;intrinsic to membrane;membrane;membrane part;membrane-bounded organelle;membrane-bounded vesicle;organelle;plasma membrane;vesicle	0.000496361	100.48	51.496	100.48	-2.0052	106980000	NaN	NaN	NaN	NaN	NaN	NaN	-2.88323	Q9NNX6;Q9NNX6-7;Q9NNX6-10;X6RB12;M0R0P0;M0QZG5;Q9NNX6-8;Q9NNX6-3;Q9NNX6-11;Q9NNX6-6;Q9NNX6-5	307;263;283;146;171;237;171;215;237;283;307	Q9NNX6	UID4695	2	1959
Q9NNX6-S-308	Q9NNX6	CD209 antigen	CD209	1.34807	-0.66617	S	308	FLQLQSSRSNRFT	1	___2	2	23.4041	23.7582	23.9323	24.4541	24.6052	24.0337	+	Intensity cxh_Intensity cxhc	activation of immune response;activation of innate immune response;antigen processing and presentation;biological adhesion;biological regulation;cell adhesion;cell recognition;cell surface receptor linked signaling pathway;cell-cell adhesion;cell-cell recognition;cellular component organization;cellular component organization or biogenesis;cellular membrane organization;cellular process;cellular …	antigen binding;binding;carbohydrate binding;cation binding;ion binding;mannose binding;metal ion binding;monosaccharide binding;peptide antigen binding;peptide binding;sugar binding;virion binding	cell part;cell surface;cytoplasm;extracellular membrane-bounded organelle;extracellular organelle;extracellular region part;extracellular vesicular exosome;integral to membrane;intracellular part;intrinsic to membrane;membrane;membrane part;membrane-bounded organelle;membrane-bounded vesicle;organelle;plasma membrane;vesicle	0.000496361	100.48	51.496	100.48	-2.0052	106980000	NaN	NaN	NaN	NaN	NaN	NaN	-2.88323	Q9NNX6;Q9NNX6-7;Q9NNX6-10;X6RB12;M0R0P0;M0QZG5;Q9NNX6-8;Q9NNX6-3;Q9NNX6-11;Q9NNX6-6;Q9NNX6-5	308;264;284;147;172;238;172;216;238;284;308	Q9NNX6	UID4696	2	1959
O14967-S-591	O14967	Calmegin	CLGN	1.31497	-2.05368	S	591	MKEADESTGSGDG	0.975441	___2	2	19.8713	20.8175	22.3501	22.9784	23.2957	22.9258	+	Intensity cxh_Intensity cxhc	binding of sperm to zona pellucida;cell recognition;cell-cell recognition;cellular component assembly;cellular component organization;cellular component organization or biogenesis;cellular macromolecule metabolic process;cellular metabolic process;cellular process;cellular process involved in reproduction;cellular protein metabolic process;fertilization;macromolecular complex assembly;macromolecu…	binding;calcium ion binding;cation binding;ion binding;metal ion binding;protein binding;unfolded protein binding	cell part;cytoplasmic part;endoplasmic reticulum;endoplasmic reticulum membrane;endoplasmic reticulum part;envelope;integral to membrane;intracellular membrane-bounded organelle;intracellular organelle;intracellular organelle part;intracellular part;intrinsic to membrane;membrane;membrane part;membrane-bounded organelle;nuclear envelope;nuclear part;organelle;organelle envelope;organelle membrane…	8.42e-05	135.58	106.24	67.095	0.73616	66153000	NaN	0.35886	0.41968	0.75554	0.31915	0.234	-2.8079	O14967;O14967-2	591;386	O14967	UID4759	1;2	2113
O15417-S-991	O15417	Trinucleotide repeat-containing gene 18 protein	TNRC18	1.33914	3.1339	S	991	TYGKAVSPPPSPR	1	___2	3	24.4812	24.9522	24.4598	19.3655	22.2317	22.8943	+	Intensity cxh_Intensity cxhc	biological regulation;cellular component assembly;cellular component assembly at cellular level;cellular component organization;cellular component organization at cellular level;cellular component organization or biogenesis;cellular component organization or biogenesis at cellular level;cellular process;chromatin assembly;chromatin assembly or disassembly;chromatin modification;chromatin organiza…	binding;chromatin binding;DNA binding;nucleic acid binding;regulatory region DNA binding;regulatory region nucleic acid binding;sequence-specific DNA binding;transcription regulatory region DNA binding;transcription regulatory region sequence-specific DNA binding	cell part;chromatin;chromatin remodeling complex;chromatin silencing complex;chromosomal part;cytoplasm;cytoplasmic part;intracellular membrane-bounded organelle;intracellular organelle;intracellular organelle part;intracellular part;macromolecular complex;membrane;membrane-bounded organelle;mitochondrion;nuclear membrane;nuclear part;nucleoplasm;nucleus;organelle;organelle membrane;organelle par…	0.00779838	51.029	36.719	51.029	1.0663	96881000	NaN	NaN	NaN	NaN	NaN	NaN	2.86282	O15417;H9KVB4;O15417-2	991;991;991	O15417	UID4791	2;3	2179
O15417-S-995	O15417	Trinucleotide repeat-containing gene 18 protein	TNRC18	1.47055	1.32023	S	995	AVSPPPSPRASPV	1	___2	3	24.4812	24.9522	24.4598	24.0782	22.96	22.8943	+	Intensity cxh_Intensity cxhc	biological regulation;cellular component assembly;cellular component assembly at cellular level;cellular component organization;cellular component organization at cellular level;cellular component organization or biogenesis;cellular component organization or biogenesis at cellular level;cellular process;chromatin assembly;chromatin assembly or disassembly;chromatin modification;chromatin organiza…	binding;chromatin binding;DNA binding;nucleic acid binding;regulatory region DNA binding;regulatory region nucleic acid binding;sequence-specific DNA binding;transcription regulatory region DNA binding;transcription regulatory region sequence-specific DNA binding	cell part;chromatin;chromatin remodeling complex;chromatin silencing complex;chromosomal part;cytoplasm;cytoplasmic part;intracellular membrane-bounded organelle;intracellular organelle;intracellular organelle part;intracellular part;macromolecular complex;membrane;membrane-bounded organelle;mitochondrion;nuclear membrane;nuclear part;nucleoplasm;nucleus;organelle;organelle membrane;organelle par…	0.00779838	51.029	36.719	51.029	1.0663	96881000	NaN	NaN	NaN	NaN	NaN	NaN	3.1705	O15417;H9KVB4;O15417-2	995;995;995	O15417	UID4792	2;3	2179
O43719-S-494	O43719	HIV Tat-specific factor 1	HTATSF1	1.4557	-1.5766	S	494	GNPVRGSEEDSPK	1	___2	3	22.77	24.0134	22.3514	24.5088	24.6338	24.722	+	Intensity cxh_Intensity cxhc	biological regulation;biosynthetic process;cellular biosynthetic process;cellular macromolecule biosynthetic process;cellular macromolecule metabolic process;cellular metabolic process;cellular nitrogen compound metabolic process;cellular process;macromolecule biosynthetic process;macromolecule metabolic process;metabolic process;nitrogen compound metabolic process;nucleic acid metabolic process;…	binding;nucleotide binding	cell part;intracellular membrane-bounded organelle;intracellular organelle;intracellular organelle part;intracellular part;membrane-bounded organelle;nuclear part;nucleoplasm;nucleus;organelle;organelle part	0.000280703	93.776	81.926	80.412	-0.32906	128690000	0.10481	0.16826	NaN	0.16434	0.67057	0.39982	-3.13493	O43719	494	O43719	UID4824	1;2	2264
P35251-S-366	P35251	Replication factor C subunit 1	RFC1	1.85847	-1.43478	S	366	SPAKKESVSPEDS	1	___2	2	21.3706	21.9222	22.3767	23.2394	23.0619	23.6725	+	Intensity cxh_Intensity cxhc	anatomical structure homeostasis;base-excision repair;biological regulation;biosynthetic process;cell cycle;cellular biosynthetic process;cellular component organization;cellular component organization at cellular level;cellular component organization or biogenesis;cellular component organization or biogenesis at cellular level;cellular macromolecule biosynthetic process;cellular macromolecule me…	adenyl nucleotide binding;adenyl ribonucleotide binding;ATP binding;ATPase activity;ATPase activity, coupled;binding;catalytic activity;DNA binding;DNA clamp loader activity;DNA-dependent ATPase activity;double-stranded DNA binding;enzyme activator activity;enzyme regulator activity;hydrolase activity;hydrolase activity, acting on acid anhydrides;hydrolase activity, acting on acid anhydrides, in …	cell junction;cell part;chromosomal part;cytoplasmic part;DNA replication factor C complex;extracellular membrane-bounded organelle;extracellular organelle;extracellular region part;extracellular vesicular exosome;Golgi apparatus;intracellular membrane-bounded organelle;intracellular non-membrane-bounded organelle;intracellular organelle;intracellular organelle part;intracellular part;macromolecu…	0.000254127	114.7	64.497	110.92	0.96505	32030000	NaN	NaN	NaN	NaN	NaN	NaN	-4.18586	P35251;P35251-2	366;366	P35251	UID5300	2	3364
P35251-S-368	P35251	Replication factor C subunit 1	RFC1	2.69233	-1.64474	S	368	AKKESVSPEDSEK	0.999946	___2	2	21.478	21.9535	21.6081	23.2394	23.0619	23.6725	+	Intensity cxh_Intensity cxhc	anatomical structure homeostasis;base-excision repair;biological regulation;biosynthetic process;cell cycle;cellular biosynthetic process;cellular component organization;cellular component organization at cellular level;cellular component organization or biogenesis;cellular component organization or biogenesis at cellular level;cellular macromolecule biosynthetic process;cellular macromolecule me…	adenyl nucleotide binding;adenyl ribonucleotide binding;ATP binding;ATPase activity;ATPase activity, coupled;binding;catalytic activity;DNA binding;DNA clamp loader activity;DNA-dependent ATPase activity;double-stranded DNA binding;enzyme activator activity;enzyme regulator activity;hydrolase activity;hydrolase activity, acting on acid anhydrides;hydrolase activity, acting on acid anhydrides, in …	cell junction;cell part;chromosomal part;cytoplasmic part;DNA replication factor C complex;extracellular membrane-bounded organelle;extracellular organelle;extracellular region part;extracellular vesicular exosome;Golgi apparatus;intracellular membrane-bounded organelle;intracellular non-membrane-bounded organelle;intracellular organelle;intracellular organelle part;intracellular part;macromolecu…	0.000254127	114.7	64.497	110.92	0.96505	32030000	NaN	NaN	NaN	NaN	NaN	NaN	-7.14405	P35251;P35251-2	368;368	P35251	UID5301	2	3364
P46100-S-1348	P46100	Transcriptional regulator ATRX	ATRX	1.64947	-1.16658	S	1348	RHKLTVSDGESGE	0.999701	___2	2	24.2536	25.2909	24.8049	26.1237	26.0041	25.7214	+	Intensity cxh_Intensity cxhc	anatomical structure development;biological regulation;biosynthetic process;cell development;cellular biosynthetic process;cellular component assembly;cellular component assembly at cellular level;cellular component organization;cellular component organization at cellular level;cellular component organization or biogenesis;cellular component organization or biogenesis at cellular level;cellular d…	adenyl nucleotide binding;adenyl ribonucleotide binding;ATP binding;ATPase activity;ATPase activity, coupled;binding;catalytic activity;cation binding;chromatin binding;chromo shadow domain binding;DNA binding;DNA helicase activity;DNA translocase activity;DNA-dependent ATPase activity;helicase activity;histone binding;hydrolase activity;hydrolase activity, acting on acid anhydrides;hydrolase act…	cell part;chromatin;chromatin remodeling complex;chromosomal part;heterochromatin;intracellular membrane-bounded organelle;intracellular organelle;intracellular organelle part;intracellular part;macromolecular complex;membrane-bounded organelle;nuclear body;nuclear chromatin;nuclear chromosome part;nuclear heterochromatin;nuclear part;nucleoplasm;nucleoplasm part;nucleus;organelle;organelle part;…	8.35e-06	153.75	120.66	77.367	0.91254	347070000	0.664	0.48273	0.61988	NaN	NaN	NaN	-3.61711	P46100;P46100-4;P46100-3;P46100-5;P46100-2;A0A096LNL9;P46100-6	1348;1310;1231;1193;1144;1280;1280	P46100	UID5408	1;2	3519
P46100-S-1352	P46100	Transcriptional regulator ATRX	ATRX	1.64947	-1.16658	S	1352	TVSDGESGEEKKT	1	___2	2	24.2536	25.2909	24.8049	26.1237	26.0041	25.7214	+	Intensity cxh_Intensity cxhc	anatomical structure development;biological regulation;biosynthetic process;cell development;cellular biosynthetic process;cellular component assembly;cellular component assembly at cellular level;cellular component organization;cellular component organization at cellular level;cellular component organization or biogenesis;cellular component organization or biogenesis at cellular level;cellular d…	adenyl nucleotide binding;adenyl ribonucleotide binding;ATP binding;ATPase activity;ATPase activity, coupled;binding;catalytic activity;cation binding;chromatin binding;chromo shadow domain binding;DNA binding;DNA helicase activity;DNA translocase activity;DNA-dependent ATPase activity;helicase activity;histone binding;hydrolase activity;hydrolase activity, acting on acid anhydrides;hydrolase act…	cell part;chromatin;chromatin remodeling complex;chromosomal part;heterochromatin;intracellular membrane-bounded organelle;intracellular organelle;intracellular organelle part;intracellular part;macromolecular complex;membrane-bounded organelle;nuclear body;nuclear chromatin;nuclear chromosome part;nuclear heterochromatin;nuclear part;nucleoplasm;nucleoplasm part;nucleus;organelle;organelle part;…	1e-05	152.16	120.73	102.5	0.74213	368880000	0.00286	NaN	0.0048627	NaN	NaN	NaN	-3.61711	P46100;P46100-4;P46100-3;P46100-5;P46100-2;A0A096LNL9;P46100-6	1352;1314;1235;1197;1148;1284;1284	P46100	UID5409	1;2	3519
P62753-S-236	P62753	40S ribosomal protein S6	RPS6	1.42935	-2.01778	S	236	KRRRLSSLRASTS	0.983797	___2	2	25.4993	25.8113	27.0632	27.4229	28.0323	28.9719	+	Intensity cxh_Intensity cxhc	activation-induced cell death of T cells;anatomical structure development;anatomical structure morphogenesis;apoptosis;biological regulation;biosynthetic process;carbohydrate homeostasis;catabolic process;cell activation;cell activation involved in immune response;cell cycle checkpoint;cell cycle phase;cell cycle process;cell death;cell development;cell differentiation;cell proliferation;cell sur…	binding;enzyme binding;kinase binding;protein binding;protein kinase binding;structural constituent of ribosome;structural molecule activity	cell body;cell part;cell projection;cytoplasm;cytoplasmic part;cytosol;cytosolic small ribosomal subunit;dendrite;intracellular membrane-bounded organelle;intracellular non-membrane-bounded organelle;intracellular organelle;intracellular organelle part;intracellular part;macromolecular complex;membrane;membrane-bounded organelle;neuron projection;non-membrane-bounded organelle;nuclear part;nucleo…	0.0178181	55.258	37.272	55.258	-0.014487	1227500000	NaN	NaN	NaN	NaN	NaN	NaN	-3.07232	P62753;A2A3R5	236;205	P62753	UID5569	2	3941
P62753-S-240	P62753	40S ribosomal protein S6	RPS6	1.42935	-2.01778	S	240	LSSLRASTSKSES	0.765665	___2	2	25.4993	25.8113	27.0632	27.4229	28.0323	28.9719	+	Intensity cxh_Intensity cxhc	activation-induced cell death of T cells;anatomical structure development;anatomical structure morphogenesis;apoptosis;biological regulation;biosynthetic process;carbohydrate homeostasis;catabolic process;cell activation;cell activation involved in immune response;cell cycle checkpoint;cell cycle phase;cell cycle process;cell death;cell development;cell differentiation;cell proliferation;cell sur…	binding;enzyme binding;kinase binding;protein binding;protein kinase binding;structural constituent of ribosome;structural molecule activity	cell body;cell part;cell projection;cytoplasm;cytoplasmic part;cytosol;cytosolic small ribosomal subunit;dendrite;intracellular membrane-bounded organelle;intracellular non-membrane-bounded organelle;intracellular organelle;intracellular organelle part;intracellular part;macromolecular complex;membrane;membrane-bounded organelle;neuron projection;non-membrane-bounded organelle;nuclear part;nucleo…	0.0178181	55.258	37.272	55.258	-0.014487	1227500000	NaN	NaN	NaN	NaN	NaN	NaN	-3.07232	P62753;A2A3R5	240;209	P62753	UID5570	2	3941
Q02880-S-1413	Q02880	DNA topoisomerase 2-beta	TOP2B	1.53842	-1.22528	S	1413	EDEFVPSDGLDKD	1	___2	2	24.2183	25.1407	24.1416	25.8703	25.9356	25.3705	+	Intensity cxh_Intensity cxhc	anatomical structure development;anatomical structure morphogenesis;axonogenesis;cell cycle process;cell migration;cell motility;cell part morphogenesis;cell projection morphogenesis;cell projection organization;cellular component morphogenesis;cellular component movement;cellular component organization;cellular component organization at cellular level;cellular component organization or biogenesi…	adenyl nucleotide binding;adenyl ribonucleotide binding;ATP binding;ATPase activity;ATPase activity, coupled;binding;catalytic activity;cation binding;chromatin binding;DNA bending activity;DNA binding;DNA topoisomerase (ATP-hydrolyzing) activity;DNA topoisomerase activity;DNA-dependent ATPase activity;enzyme binding;histone deacetylase binding;hydrolase activity;hydrolase activity, acting on aci…	cell part;cytoplasm;cytoplasmic part;cytosol;DNA topoisomerase complex (ATP-hydrolyzing);intracellular membrane-bounded organelle;intracellular organelle;intracellular organelle part;intracellular part;macromolecular complex;membrane-bounded organelle;nuclear part;nucleoplasm;nucleus;organelle;organelle part;protein complex	1.43e-89	244.67	223.73	244.67	-0.20721	411850000	0.0653	0.51342	0.27097	0.28051	0.13632	0.743	-3.33592	Q02880;Q02880-2	1413;1408	Q02880	UID5640	1;2	4112
Q13185-S-97	Q13185	Chromobox protein homolog 3	CBX3	3.12401	-1.22032	S	97	RKSLSDSESDDSK	0.991385	___2	2	22.6321	22.6761	22.507	23.5852	23.9143	23.9767	+	Intensity cxh_Intensity cxhc	biological regulation;biosynthetic process;cellular biosynthetic process;cellular component organization;cellular component organization at cellular level;cellular component organization or biogenesis;cellular component organization or biogenesis at cellular level;cellular macromolecule biosynthetic process;cellular macromolecule metabolic process;cellular metabolic process;cellular nitrogen comp…	binding;enzyme binding;identical protein binding;protein binding;protein domain specific binding	cell part;centromeric heterochromatin;chromatin;chromosomal part;chromosome, centromeric region;condensed chromosome, centromeric region;cytoskeletal part;envelope;euchromatin;heterochromatin;intracellular membrane-bounded organelle;intracellular non-membrane-bounded organelle;intracellular organelle;intracellular organelle part;intracellular part;membrane;membrane-bounded organelle;non-membrane-…	7.53e-05	111.31	106	111.31	-0.33505	58654000	NaN	0.17683	NaN	0.74688	0.59216	0.781	-9.27489	Q13185;S4R2Y4	97;89	Q13185	UID5759	2;3	4292
Q13523-S-32	Q13523	Serine/threonine-protein kinase PRP4 homolog	PRPF4B	1.81654	-1.5931	S	32	EENGEVSEDQSQN	0.999987	___2	2	22.0251	23.2131	23.0484	24.5437	24.4002	24.122	+	Intensity cxh_Intensity cxhc	cellular macromolecule metabolic process;cellular metabolic process;cellular nitrogen compound metabolic process;cellular process;cellular protein metabolic process;macromolecule metabolic process;macromolecule modification;metabolic process;mRNA metabolic process;mRNA processing;nitrogen compound metabolic process;nuclear mRNA splicing, via spliceosome;nucleic acid metabolic process;nucleobase-c…	adenyl nucleotide binding;adenyl ribonucleotide binding;ATP binding;binding;catalytic activity;kinase activity;nucleotide binding;phosphotransferase activity, alcohol group as acceptor;protein kinase activity;protein serine/threonine kinase activity;purine nucleotide binding;purine ribonucleoside triphosphate binding;purine ribonucleotide binding;ribonucleotide binding;transferase activity;transf…	catalytic step 2 spliceosome;cell part;chromosome;intracellular non-membrane-bounded organelle;intracellular organelle;intracellular organelle part;intracellular part;macromolecular complex;non-membrane-bounded organelle;nuclear part;nucleoplasm;organelle;organelle part;ribonucleoprotein complex;spliceosomal complex	2.27e-119	271.73	241.56	271.73	-0.45171	87523000	NaN	0.35912	0.92107	0.61264	NaN	NaN	-4.06731	Q13523	32	Q13523	UID5819	2	4356
Q15057-S-387	Q15057	Arf-GAP with coiled-coil, ANK repeat and PH domain-containing protein 2	ACAP2	1.78312	-1.72154	S	387	STGSLDSGNESKE	0.995478	___2	2	21.9415	21.9095	22.9098	23.6861	24.5403	23.6989	+	Intensity cxh_Intensity cxhc		binding;cation binding;enzyme activator activity;enzyme regulator activity;GTPase activator activity;GTPase regulator activity;ion binding;metal ion binding;nucleoside-triphosphatase regulator activity;transition metal ion binding;zinc ion binding	cell part;cytoplasmic part;endosomal part;endosome membrane;intracellular organelle part;intracellular part;membrane;organelle membrane;organelle part	0.00197466	96.453	78.644	96.453	-0.49107	83139000	NaN	NaN	NaN	NaN	NaN	NaN	-3.97447	Q15057;A0A087X1H5	387;386	Q15057	UID5919	1;2	4553
Q16512-2-S-565	Q16512-2	Serine/threonine-protein kinase N1	PKN1	1.90675	-1.87546	S	565	LNLGTDSDSSPQK	0.988362	___2	2	21.4413	22.2763	22.573	23.4977	23.9846	24.4349	+	Intensity cxh_Intensity cxhc	activation of JUN kinase activity;activation of MAPK activity;ameboidal cell migration;biological regulation;biosynthetic process;cell migration;cell motility;cellular biosynthetic process;cellular component movement;cellular component organization;cellular component organization at cellular level;cellular component organization or biogenesis;cellular component organization or biogenesis at cellu…	adenyl nucleotide binding;adenyl ribonucleotide binding;androgen receptor binding;ATP binding;binding;catalytic activity;chromatin binding;enzyme binding;GTPase binding;GTP-Rho binding;histone binding;histone deacetylase binding;histone kinase activity;histone kinase activity (H3-T11 specific);histone threonine kinase activity;hormone receptor binding;kinase activity;kinase binding;ligand-depende…	cell division site part;cell part;cleavage furrow;cytoplasm;cytoplasmic membrane-bounded vesicle;cytoplasmic part;cytoplasmic vesicle;cytosol;endosome;intracellular membrane-bounded organelle;intracellular organelle;intracellular organelle part;intracellular part;membrane;membrane-bounded organelle;membrane-bounded vesicle;midbody;nuclear part;nucleoplasm;nucleus;organelle;organelle part;plasma m…	0.00161032	102.9	75.042	102.9	-0.18294	56203000	NaN	0.082071	NaN	0.23022	0.33982	NaN	-4.32533	Q16512;Q16512-3;K7EN76;Q16512-2	559;559;45;565	Q16512;Q16512-2	UID5988	2	4663;4664
Q4G0J3-S-337	Q4G0J3	La-related protein 7	LARP7	2.74421	-2.954	S	337	NRDIEISTEEEKD	1	___2	3	22.7541	24.1021	23.2094	26.2819	26.2196	26.426	+	Intensity cxh_Intensity cxhc	cellular macromolecule metabolic process;cellular metabolic process;cellular nitrogen compound metabolic process;cellular process;macromolecule metabolic process;metabolic process;nitrogen compound metabolic process;nucleic acid metabolic process;nucleobase-containing compound metabolic process;primary metabolic process;RNA metabolic process;RNA processing	binding;nucleotide binding	cell part;cytoplasm;cytoplasmic part;Golgi apparatus;intracellular membrane-bounded organelle;intracellular organelle;intracellular organelle part;intracellular part;macromolecular complex;membrane-bounded organelle;nuclear part;nucleoplasm;nucleus;organelle;organelle part;ribonucleoprotein complex	0.00277785	128.85	74.238	66.989	0.39435	511070000	0.10403	0.12674	0.098017	NaN	NaN	0.51112	-7.37444	Q4G0J3;Q4G0J3-3	337;344	Q4G0J3	UID6040	2	4771
Q8ND56-S-183	Q8ND56	Protein LSM14 homolog A	LSM14A	1.75712	-4.47889	S	183	LSQGRSSPQLDPL	0.936779	___2	3	25.6053	22.0537	22.2883	27.7182	27.8561	27.8098	+	Intensity cxh_Intensity cxhc	biological regulation;cellular component assembly;cellular component assembly at cellular level;cellular component organization;cellular component organization at cellular level;cellular component organization or biogenesis;cellular component organization or biogenesis at cellular level;cellular macromolecular complex assembly;cellular macromolecular complex subunit organization;cellular process;…	binding;DNA binding;double-stranded DNA binding;double-stranded RNA binding;nucleic acid binding;RNA binding;single-stranded RNA binding;structure-specific DNA binding	cell part;cytoplasm;cytoplasmic mRNA processing body;cytoplasmic part;intracellular membrane-bounded organelle;intracellular non-membrane-bounded organelle;intracellular organelle;intracellular part;macromolecular complex;membrane-bounded organelle;non-membrane-bounded organelle;organelle;ribonucleoprotein complex;RNA granule;stress granule	7.18e-06	127.32	120.56	103.92	-0.31396	1169400000	0.133	0.69883	NaN	0.27686	0.38611	0.594	-3.90323	Q8ND56;Q8ND56-2	183;183	Q8ND56	UID6490	1;2	5870
Q8TF01-S-313	Q8TF01	Arginine/serine-rich protein PNISR	PNISR	1.8109	2.32686	S	313	KVTRSPSPVPQEE	0.999037	___2	3	22.9923	24.883	23.4418	21.5034	21.523	21.3101	+	Intensity cxh_Intensity cxhc			cell part;cytoplasm;intracellular membrane-bounded organelle;intracellular organelle;intracellular organelle part;intracellular part;membrane-bounded organelle;nuclear body;nuclear part;nuclear speck;nucleoplasm;nucleoplasm part;nucleus;organelle;organelle part	1.56e-13	158.13	136.01	158.13	-1.0703	50679000	NaN	NaN	NaN	NaN	NaN	NaN	4.05154	Q8TF01;Q8TF01-2	313;313	Q8TF01	UID6566	2	6032
Q9H7N4-S-612	Q9H7N4	Splicing factor, arginine/serine-rich 19	SCAF1	2.01791	-2.18087	S	612	RRRRRRSASPPPA	1	___2	2	25.3468	26.9249	26.4301	28.3524	28.5001	28.3919	+	Intensity cxh_Intensity cxhc	biosynthetic process;cellular biosynthetic process;cellular macromolecule biosynthetic process;cellular macromolecule metabolic process;cellular metabolic process;cellular nitrogen compound metabolic process;cellular process;macromolecule biosynthetic process;macromolecule metabolic process;metabolic process;mRNA metabolic process;mRNA processing;nitrogen compound metabolic process;nucleic acid m…	binding;nucleic acid binding;RNA binding	cell part;intracellular membrane-bounded organelle;intracellular organelle;intracellular part;membrane-bounded organelle;nucleus;organelle	0.00131007	92.575	51.484	92.575	0.17977	1335100000	NaN	NaN	NaN	NaN	NaN	NaN	-4.65909	Q9H7N4	612	Q9H7N4	UID7030	2	7175
Q9H7N4-S-614	Q9H7N4	Splicing factor, arginine/serine-rich 19	SCAF1	2.01791	-2.18087	S	614	RRRRSASPPPATS	0.999999	___2	2	25.3468	26.9249	26.4301	28.3524	28.5001	28.3919	+	Intensity cxh_Intensity cxhc	biosynthetic process;cellular biosynthetic process;cellular macromolecule biosynthetic process;cellular macromolecule metabolic process;cellular metabolic process;cellular nitrogen compound metabolic process;cellular process;macromolecule biosynthetic process;macromolecule metabolic process;metabolic process;mRNA metabolic process;mRNA processing;nitrogen compound metabolic process;nucleic acid m…	binding;nucleic acid binding;RNA binding	cell part;intracellular membrane-bounded organelle;intracellular organelle;intracellular part;membrane-bounded organelle;nucleus;organelle	0.00131007	92.575	51.484	92.575	0.17977	1335100000	NaN	NaN	NaN	NaN	NaN	NaN	-4.65909	Q9H7N4	614	Q9H7N4	UID7031	2	7175
Q9Y606-S-420	Q9Y606	tRNA pseudouridine synthase A, mitochondrial;tRNA pseudouridine synthase	PUS1	2.14877	-2.38305	S	420	PSPLEGSEGDGDT	0.999994	___2	2	23.0441	22.6277	23.4838	25.8563	25.8114	24.6371	+	Intensity cxh_Intensity cxhc	biological regulation;cellular macromolecule metabolic process;cellular metabolic process;cellular nitrogen compound metabolic process;cellular process;macromolecule metabolic process;macromolecule modification;metabolic process;ncRNA metabolic process;ncRNA processing;nitrogen compound metabolic process;nucleic acid metabolic process;nucleobase-containing compound metabolic process;positive regu…	carbon-oxygen lyase activity;catalytic activity;hydro-lyase activity;intramolecular transferase activity;isomerase activity;ligand-dependent nuclear receptor transcription coactivator activity;lyase activity;protein binding transcription factor activity;pseudouridine synthase activity;pseudouridylate synthase activity;transcription coactivator activity;transcription cofactor activity;transcriptio…	cell part;chromatin;chromosomal part;cytoplasmic part;intracellular membrane-bounded organelle;intracellular non-membrane-bounded organelle;intracellular organelle;intracellular organelle part;intracellular part;macromolecular complex;membrane-bounded organelle;mitochondrion;non-membrane-bounded organelle;nuclear chromatin;nuclear chromosome part;nuclear part;nucleolus;nucleoplasm part;nucleus;or…	1.85e-22	160.46	149.44	148.08	0.13824	166110000	NaN	NaN	NaN	NaN	0.01963	0.00825	-5.07619	Q9Y606;Q9Y606-2;F5H1S9;F5H168	420;392;367;127	Q9Y606	UID7503	2	8235
P0C1Z6-T-172	P0C1Z6	TCF3 fusion partner	TFPT	2.49591	3.53371	T	172	LSPPRRTPAPPEP	0.86601	___2	4	24.7219	26.4373	25.7536	21.8791	21.8265	22.6061	+	Intensity cxh_Intensity cxhc	biological regulation;biosynthetic process;cellular biosynthetic process;cellular macromolecule biosynthetic process;cellular macromolecule metabolic process;cellular metabolic process;cellular nitrogen compound metabolic process;cellular process;cellular response to stimulus;cellular response to stress;DNA metabolic process;DNA recombination;DNA repair;macromolecule biosynthetic process;macromol…	binding;DNA binding;nucleic acid binding	actin filament;cell part;chromatin remodeling complex;chromosomal part;cytoplasm;cytoskeletal part;DNA helicase complex;Ino80 complex;intracellular membrane-bounded organelle;intracellular non-membrane-bounded organelle;intracellular organelle;intracellular organelle part;intracellular part;macromolecular complex;membrane;membrane-bounded organelle;non-membrane-bounded organelle;nuclear chromosom…	0.000637379	59.838	24.463	59.838	-0.065251	175110000	NaN	NaN	NaN	NaN	NaN	NaN	6.32776	P0C1Z6;G5E9B5	172;163	P0C1Z6	UID7613	2	1510
P52594-T-177	P52594	Arf-GAP domain and FG repeat-containing protein 1	AGFG1	1.32425	0.971836	T	177	LHLNKGTPSQSPV	0.99999	___2	3	24.3772	25.3739	25.2796	23.8417	24.286	23.9875	+	Intensity cxh_Intensity cxhc	acrosome assembly;anatomical structure formation involved in morphogenesis;cellular component assembly;cellular component assembly at cellular level;cellular component assembly involved in morphogenesis;cellular component organization;cellular component organization at cellular level;cellular component organization or biogenesis;cellular component organization or biogenesis at cellular level;cell…	binding;cation binding;DNA binding;ion binding;metal ion binding;nucleic acid binding;RNA binding;transition metal ion binding;zinc ion binding	cell body;cell part;cell projection;cytoplasmic membrane-bounded vesicle;cytoplasmic part;cytoplasmic vesicle;intracellular membrane-bounded organelle;intracellular organelle;intracellular organelle part;intracellular part;macromolecular complex;membrane part;membrane-bounded organelle;membrane-bounded vesicle;neuronal cell body;nuclear part;nuclear pore;organelle;organelle part;pore complex;prot…	1.49e-11	154.7	142.22	154.7	0.70497	151680000	0.179	0.42105	0.35333	0.13178	0.37031	NaN	2.82891	P52594;P52594-2;P52594-3;P52594-4;B8ZZY2;C9J2I0	177;177;177;177;177;99	P52594	UID7733	1;2	3721
Q4G0J3-T-338	Q4G0J3	La-related protein 7	LARP7	2.74421	-2.954	T	338	RDIEISTEEEKDT	1	___2	3	22.7541	24.1021	23.2094	26.2819	26.2196	26.426	+	Intensity cxh_Intensity cxhc	cellular macromolecule metabolic process;cellular metabolic process;cellular nitrogen compound metabolic process;cellular process;macromolecule metabolic process;metabolic process;nitrogen compound metabolic process;nucleic acid metabolic process;nucleobase-containing compound metabolic process;primary metabolic process;RNA metabolic process;RNA processing	binding;nucleotide binding	cell part;cytoplasm;cytoplasmic part;Golgi apparatus;intracellular membrane-bounded organelle;intracellular organelle;intracellular organelle part;intracellular part;macromolecular complex;membrane-bounded organelle;nuclear part;nucleoplasm;nucleus;organelle;organelle part;ribonucleoprotein complex	0.00277785	128.85	74.238	66.989	0.39435	511070000	0.10403	0.12674	0.098017	NaN	NaN	0.51112	-7.37444	Q4G0J3;Q4G0J3-3	338;345	Q4G0J3	UID7795	2	4771
Q9BVC5-T-198	Q9BVC5	Ashwin	C2orf49	2.1451	1.22712	T	198	LSPVGTTPVKLKR	0.801636	___2	2	24.7557	24.7373	25.0886	23.5469	24.0393	23.3141	+	Intensity cxh_Intensity cxhc	anatomical structure morphogenesis;developmental process;embryonic morphogenesis		cell part;intracellular part;macromolecular complex;protein complex;tRNA-splicing ligase complex	0.00215534	145.86	123.33	126.77	1.489	121470000	0.48058	0.031766	0.58892	0.015292	0.29621	NaN	5.06414	Q9BVC5;C9J4K0;Q9BVC5-2	198;156;194	Q9BVC5	UID7882	2	6842
Q3KQU3-S-548	Q3KQU3	MAP7 domain-containing protein 1	MAP7D1	1.37194	-1.13862	S	548	PASPAPSPAPSPT	0.999994	___3	2	24.5224	25.6579	25.1308	26.3423	26.539	25.8457	+	Intensity cxh_Intensity cxhc	cellular component organization;cellular component organization at cellular level;cellular component organization or biogenesis;cellular component organization or biogenesis at cellular level;cellular process;cytoskeleton organization;microtubule cytoskeleton organization;microtubule-based process;organelle organization	structural molecule activity	cell part;cytoplasm;cytoskeletal part;intracellular non-membrane-bounded organelle;intracellular organelle;intracellular organelle part;intracellular part;macromolecular complex;microtubule;non-membrane-bounded organelle;organelle;organelle part;protein complex;spindle	2.15e-07	126.51	114.89	126.51	0.22902	492990000	0.0621	0.11895	0.36154	0.31835	0.51975	0.283	-2.93814	Q3KQU3;Q3KQU3-4;Q3KQU3-2;Q3KQU3-3;H0YF21	548;516;511;94;131	Q3KQU3	UID10005	2;3	4748
Q9UQ35-S-1935	Q9UQ35	Serine/arginine repetitive matrix protein 2	SRRM2	1.67163	-2.93341	S	1935	PVTRRRSRSRTPT	0.998382	___3	2	23.8565	21.5924	21.5858	25.0771	24.9698	25.7881	+	Intensity cxh_Intensity cxhc	cellular macromolecule metabolic process;cellular metabolic process;cellular nitrogen compound metabolic process;cellular process;macromolecule metabolic process;metabolic process;mRNA metabolic process;mRNA processing;nitrogen compound metabolic process;nuclear mRNA splicing, via spliceosome;nucleic acid metabolic process;nucleobase-containing compound metabolic process;primary metabolic process…	binding;C2H2 zinc finger domain binding;protein binding;protein domain specific binding;protein N-terminus binding	Cajal body;catalytic step 2 spliceosome;cell part;intracellular organelle part;intracellular part;macromolecular complex;nuclear body;nuclear part;nuclear speck;nucleoplasm;nucleoplasm part;organelle part;ribonucleoprotein complex;spliceosomal complex	0.0172301	46.358	21.507	46.358	0.16996	141380000	NaN	NaN	NaN	NaN	NaN	NaN	-3.67488	Q9UQ35;Q9UQ35-2	1935;1935	Q9UQ35	UID11364	3	8003
Q9UQ35-S-1937	Q9UQ35	Serine/arginine repetitive matrix protein 2	SRRM2	2.11929	-1.94479	S	1937	TRRRSRSRTPTTR	0.985734	___3	2	23.8565	23.3058	22.8383	25.0771	24.9698	25.7881	+	Intensity cxh_Intensity cxhc	cellular macromolecule metabolic process;cellular metabolic process;cellular nitrogen compound metabolic process;cellular process;macromolecule metabolic process;metabolic process;mRNA metabolic process;mRNA processing;nitrogen compound metabolic process;nuclear mRNA splicing, via spliceosome;nucleic acid metabolic process;nucleobase-containing compound metabolic process;primary metabolic process…	binding;C2H2 zinc finger domain binding;protein binding;protein domain specific binding;protein N-terminus binding	Cajal body;catalytic step 2 spliceosome;cell part;intracellular organelle part;intracellular part;macromolecular complex;nuclear body;nuclear part;nuclear speck;nucleoplasm;nucleoplasm part;organelle part;ribonucleoprotein complex;spliceosomal complex	0.0172301	46.358	21.507	43.549	0.0072723	141380000	NaN	NaN	NaN	NaN	NaN	NaN	-4.97983	Q9UQ35;Q9UQ35-2	1937;1937	Q9UQ35	UID11365	3	8003
A9Z1X7-S-458	A9Z1X7	Serine/arginine repetitive matrix protein 1	SRRM1	1.49833	-1.66521	S	458	PRKVELSESEEDK	1	___2	2	27.2243	28.8088	28.3299	29.9	30.0479	29.3692	+	Intensity cxh_Intensity cxhc	cellular macromolecule metabolic process;cellular metabolic process;cellular nitrogen compound metabolic process;cellular process;macromolecule metabolic process;metabolic process;mRNA metabolic process;mRNA processing;nitrogen compound metabolic process;nucleic acid metabolic process;nucleobase-containing compound metabolic process;primary metabolic process;RNA metabolic process;RNA processing		cell part;intracellular organelle part;intracellular part;nuclear part;nucleoplasm;organelle part	4.42e-06	156.58	109.59	99.5	0.20043	8391900000	0.294	0.329	0.5924	0.80269	0.70487	0.972	-3.23765	A9Z1X7;Q8IYB3-2;E9PCT1;M0R088;Q8IYB3	458;461;462;422;463	A9Z1X7;M0R088;Q8IYB3	UID4266	1;2	599;1965;5658
A9Z1X7-S-684	A9Z1X7	Serine/arginine repetitive matrix protein 1	SRRM1	1.54957	-1.94626	S	684	STREARSPQPNKR	1	___2	2	23.195	23.7954	22.6855	24.2215	25.5091	25.784	+	Intensity cxh_Intensity cxhc	cellular macromolecule metabolic process;cellular metabolic process;cellular nitrogen compound metabolic process;cellular process;macromolecule metabolic process;metabolic process;mRNA metabolic process;mRNA processing;nitrogen compound metabolic process;nucleic acid metabolic process;nucleobase-containing compound metabolic process;primary metabolic process;RNA metabolic process;RNA processing		cell part;intracellular organelle part;intracellular part;nuclear part;nucleoplasm;organelle part	0.00655756	148.19	70.095	148.19	-0.097364	4104100000	NaN	NaN	NaN	NaN	NaN	NaN	-3.36356	A9Z1X7;Q8IYB3-2;E9PCT1;M0R088;Q8IYB3	684;673;674;648;675	A9Z1X7;M0R088;Q8IYB3	UID4226	1;2	599;1965;5658
A9Z1X7-S-883	A9Z1X7	Serine/arginine repetitive matrix protein 1	SRRM1	2.74954	-3.2896	S	883	PKKETESEAEDNL	1	___2	3	23.2428	24.7459	23.7761	27.2964	27.0853	27.2518	+	Intensity cxh_Intensity cxhc	cellular macromolecule metabolic process;cellular metabolic process;cellular nitrogen compound metabolic process;cellular process;macromolecule metabolic process;metabolic process;mRNA metabolic process;mRNA processing;nitrogen compound metabolic process;nucleic acid metabolic process;nucleobase-containing compound metabolic process;primary metabolic process;RNA metabolic process;RNA processing		cell part;intracellular organelle part;intracellular part;nuclear part;nucleoplasm;organelle part	0	408.29	344.74	72.316	0.48008	3208800000	0.10648	0.35445	0.43054	0.49363	0.58449	0.24085	-7.39845	A9Z1X7;Q8IYB3-2;Q8IYB3	883;872;874	A9Z1X7;Q8IYB3	UID4228	1;2	599;5658
A9Z1X7-T-881	A9Z1X7	Serine/arginine repetitive matrix protein 1	SRRM1	2.74954	-3.2896	T	881	PEPKKETESEAED	1	___2	3	23.2428	24.7459	23.7761	27.2964	27.0853	27.2518	+	Intensity cxh_Intensity cxhc	cellular macromolecule metabolic process;cellular metabolic process;cellular nitrogen compound metabolic process;cellular process;macromolecule metabolic process;metabolic process;mRNA metabolic process;mRNA processing;nitrogen compound metabolic process;nucleic acid metabolic process;nucleobase-containing compound metabolic process;primary metabolic process;RNA metabolic process;RNA processing		cell part;intracellular organelle part;intracellular part;nuclear part;nucleoplasm;organelle part	4.66e-136	278.69	253.32	72.316	0.48008	929320000	0.0152	0.060433	0.077241	0.34574	0.51109	0.334	-7.39845	A9Z1X7;Q8IYB3-2;Q8IYB3	881;870;872	A9Z1X7;Q8IYB3	UID7564	1;2	599;5658
O14681-S-326	O14681	Etoposide-induced protein 2.4 homolog	EI24	1.41392	-2.4208	S	326	SAEKFPSPHPSPA	1	___1	2	24.0281	22.2827	21.3757	25.2837	24.9815	24.6836	+	Intensity cxh_Intensity cxhc	apoptosis;autophagy;biological regulation;catabolic process;cell death;cellular catabolic process;cellular metabolic process;cellular process;cellular response to stimulus;cellular response to stress;death;DNA damage response, signal transduction resulting in induction of apoptosis;induction of apoptosis;induction of apoptosis by intracellular signals;induction of programmed cell death;intracellu…		cell part;cytoplasm;cytoplasmic part;endoplasmic reticulum;endoplasmic reticulum membrane;endoplasmic reticulum part;Golgi apparatus;integral to membrane;intracellular membrane-bounded organelle;intracellular organelle;intracellular organelle part;intracellular part;intrinsic to membrane;membrane;membrane part;membrane-bounded organelle;nuclear membrane;nuclear part;organelle;organelle membrane;o…	0.00116704	108.56	90.396	59.57	-0.45945	799260000	NaN	NaN	NaN	NaN	NaN	NaN	-3.03596	O14681;O14681-3;B7ZB74	326;312;153	O14681	UID768	1;2	2078
O15014-S-743	O15014	Zinc finger protein 609	ZNF609	2.37349	-2.48056	S	743	SSKELESPLTPGK	1	___1	2	21.9669	22.5444	23.2191	25.096	25.417	24.6592	+	Intensity cxh_Intensity cxhc		binding;cation binding;ion binding;metal ion binding	cell part;intracellular membrane-bounded organelle;intracellular organelle;intracellular part;membrane-bounded organelle;nucleus;organelle	0.00992374	74.941	37.781	62.088	0.21756	233330000	NaN	NaN	NaN	NaN	NaN	NaN	-5.86043	O15014	743	O15014	UID789	1	2122
O43719-S-498	O43719	HIV Tat-specific factor 1	HTATSF1	1.49421	-1.53617	S	498	RGSEEDSPKKESK	1	___2	2	22.77	24.0134	22.4727	24.5088	24.6338	24.722	+	Intensity cxh_Intensity cxhc	biological regulation;biosynthetic process;cellular biosynthetic process;cellular macromolecule biosynthetic process;cellular macromolecule metabolic process;cellular metabolic process;cellular nitrogen compound metabolic process;cellular process;macromolecule biosynthetic process;macromolecule metabolic process;metabolic process;nitrogen compound metabolic process;nucleic acid metabolic process;…	binding;nucleotide binding	cell part;intracellular membrane-bounded organelle;intracellular organelle;intracellular organelle part;intracellular part;membrane-bounded organelle;nuclear part;nucleoplasm;nucleus;organelle;organelle part	1.27e-161	295.82	249.14	295.82	-0.1841	2649300000	0.354	0.53185	0.63371	0.49006	0.77517	0.52	-3.22765	O43719	498	O43719	UID4825	1;2	2264
O60832-S-451	O60832	H/ACA ribonucleoprotein complex subunit 4	DKC1	1.4324	0.589165	S	451	AKRKRESESESDE	0.999999	___1	2	23.8758	24.0474	23.538	23.4588	23.1792	23.0558	+	Intensity cxh_Intensity cxhc	anatomical structure homeostasis;biological regulation;biosynthetic process;box H/ACA snoRNA 3'-end processing;box H/ACA snoRNA metabolic process;box H/ACA snoRNA processing;cell proliferation;cellular biosynthetic process;cellular component organization;cellular component organization at cellular level;cellular component organization or biogenesis;cellular component organization or biogenesis at…	binding;catalytic activity;DNA polymerase activity;intramolecular transferase activity;isomerase activity;nucleic acid binding;nucleotidyltransferase activity;pseudouridine synthase activity;RNA binding;RNA-directed DNA polymerase activity;telomerase activity;transferase activity;transferase activity, transferring phosphorus-containing groups	box H/ACA RNP complex;box H/ACA snoRNP complex;Cajal body;cell part;cytoplasm;intracellular membrane-bounded organelle;intracellular non-membrane-bounded organelle;intracellular organelle;intracellular organelle part;intracellular part;macromolecular complex;membrane-bounded organelle;non-membrane-bounded organelle;nuclear body;nuclear part;nucleolar part;nucleolus;nucleoplasm;nucleoplasm part;nu…	8.4e-62	227.89	199.26	191.8	-0.26481	1256200000	0.12	0.79023	0.9023	NaN	NaN	0.805	3.07953	O60832	451	O60832	UID890	1;2;3	2369
O60832-S-485	O60832	H/ACA ribonucleoprotein complex subunit 4	DKC1	1.94562	-1.46121	S	485	AKAGLESGAEPGD	1	___2	2	23.0974	24.2072	23.741	25.2802	25.0566	25.0924	+	Intensity cxh_Intensity cxhc	anatomical structure homeostasis;biological regulation;biosynthetic process;box H/ACA snoRNA 3'-end processing;box H/ACA snoRNA metabolic process;box H/ACA snoRNA processing;cell proliferation;cellular biosynthetic process;cellular component organization;cellular component organization at cellular level;cellular component organization or biogenesis;cellular component organization or biogenesis at…	binding;catalytic activity;DNA polymerase activity;intramolecular transferase activity;isomerase activity;nucleic acid binding;nucleotidyltransferase activity;pseudouridine synthase activity;RNA binding;RNA-directed DNA polymerase activity;telomerase activity;transferase activity;transferase activity, transferring phosphorus-containing groups	box H/ACA RNP complex;box H/ACA snoRNP complex;Cajal body;cell part;cytoplasm;intracellular membrane-bounded organelle;intracellular non-membrane-bounded organelle;intracellular organelle;intracellular organelle part;intracellular part;macromolecular complex;membrane-bounded organelle;non-membrane-bounded organelle;nuclear body;nuclear part;nucleolar part;nucleolus;nucleoplasm;nucleoplasm part;nu…	1.24e-35	202.41	147.89	162.65	-2	316560000	0.23	0.2187	0.58753	0.30656	0.25941	0.552	-4.44002	O60832	485	O60832	UID4864	1;2	2369
O60832-S-494	O60832	H/ACA ribonucleoprotein complex subunit 4	DKC1	1.94562	-1.46121	S	494	EPGDGDSDTTKKK	0.916924	___2	2	23.0974	24.2072	23.741	25.2802	25.0566	25.0924	+	Intensity cxh_Intensity cxhc	anatomical structure homeostasis;biological regulation;biosynthetic process;box H/ACA snoRNA 3'-end processing;box H/ACA snoRNA metabolic process;box H/ACA snoRNA processing;cell proliferation;cellular biosynthetic process;cellular component organization;cellular component organization at cellular level;cellular component organization or biogenesis;cellular component organization or biogenesis at…	binding;catalytic activity;DNA polymerase activity;intramolecular transferase activity;isomerase activity;nucleic acid binding;nucleotidyltransferase activity;pseudouridine synthase activity;RNA binding;RNA-directed DNA polymerase activity;telomerase activity;transferase activity;transferase activity, transferring phosphorus-containing groups	box H/ACA RNP complex;box H/ACA snoRNP complex;Cajal body;cell part;cytoplasm;intracellular membrane-bounded organelle;intracellular non-membrane-bounded organelle;intracellular organelle;intracellular organelle part;intracellular part;macromolecular complex;membrane-bounded organelle;non-membrane-bounded organelle;nuclear body;nuclear part;nucleolar part;nucleolus;nucleoplasm;nucleoplasm part;nu…	1.73e-56	221.13	195.95	173.87	0.2137	2793300000	0.293	0.044908	0.00066634	0.01232	0.011329	0.426	-4.44002	O60832	494	O60832	UID4865	1;2	2369
O75475-S-106	O75475	PC4 and SFRS1-interacting protein	PSIP1	2.40107	-1.68939	S	106	KQSNASSDVEVEE	0.999128	___1	2	26.8798	27.6357	27.7298	29.2667	29.0861	28.9606	+	Intensity cxh_Intensity cxhc	biological regulation;biosynthetic process;cellular biosynthetic process;cellular component assembly;cellular component assembly at cellular level;cellular component organization;cellular component organization at cellular level;cellular component organization or biogenesis;cellular component organization or biogenesis at cellular level;cellular macromolecular complex assembly;cellular macromolec…	activating transcription factor binding;binding;chromatin binding;DNA binding;nucleic acid binding;protein binding;protein binding transcription factor activity;RNA polymerase II transcription coactivator activity;RNA polymerase II transcription cofactor activity;RNA polymerase II transcription factor binding transcription factor activity;RNA polymerase II transcription factor binding transcripti…	cell part;chromatin;chromosomal part;cytoplasmic part;cytosol;heterochromatin;intracellular membrane-bounded organelle;intracellular organelle;intracellular organelle part;intracellular part;membrane-bounded organelle;nuclear chromatin;nuclear chromosome part;nuclear heterochromatin;nuclear part;nuclear periphery;nucleoplasm;nucleus;organelle;organelle part;transcriptionally active chromatin	3.84e-21	194.59	133.36	92.239	0.63383	2855500000	0.0906	NaN	0.26401	0.46106	0.52278	0.47	-5.96308	O75475;O75475-2;O75475-3	106;106;106	O75475	UID938	1;2	2457
O75592-S-3893	O75592	E3 ubiquitin-protein ligase MYCBP2	MYCBP2	1.3437	-1.18598	S	3893	EEKALLSSPEGEE	1	___1	2	22.6978	22.3732	23.6483	23.9828	24.3981	23.8963	+	Intensity cxh_Intensity cxhc	anatomical structure morphogenesis;axon guidance;axonogenesis;biological regulation;biosynthetic process;branchiomotor neuron axon guidance;cell part morphogenesis;cell projection morphogenesis;cell projection organization;cellular biosynthetic process;cellular component morphogenesis;cellular component organization;cellular component organization at cellular level;cellular component organization…	acid-amino acid ligase activity;binding;catalytic activity;cation binding;ion binding;ligase activity;ligase activity, forming carbon-nitrogen bonds;metal ion binding;small conjugating protein ligase activity;transition metal ion binding;ubiquitin-protein ligase activity;zinc ion binding	axon;cell part;cell projection;cytoskeleton;intracellular membrane-bounded organelle;intracellular non-membrane-bounded organelle;intracellular organelle;intracellular part;membrane;membrane-bounded organelle;microtubule cytoskeleton;neuron projection;non-membrane-bounded organelle;nucleus;organelle	0.000342155	113.61	87.671	62.694	0.93913	147420000	0.44261	0.34752	NaN	NaN	NaN	0.56951	-2.87324	O75592;O75592-2;H7C3U4	3893;3893;317	O75592	UID951	1;2	2477
P06454-S-9	P06454	Prothymosin alpha;Prothymosin alpha, N-terminally processed;Thymosin alpha-1	PTMA	1.67944	-1.16299	S	9	DAAVDTSSEITTK	0.928726	___2	2	23.5966	24.3827	24.0285	25.3971	25.3691	24.7306	+	Intensity cxh_Intensity cxhc	biosynthetic process;cellular biosynthetic process;cellular macromolecule biosynthetic process;cellular macromolecule metabolic process;cellular metabolic process;cellular nitrogen compound metabolic process;cellular process;macromolecule biosynthetic process;macromolecule metabolic process;metabolic process;nitrogen compound metabolic process;nucleic acid metabolic process;nucleobase-containing …		cell part;cytoplasm;extracellular membrane-bounded organelle;extracellular organelle;extracellular region part;extracellular vesicular exosome;intracellular membrane-bounded organelle;intracellular organelle;intracellular organelle part;intracellular part;membrane-bounded organelle;membrane-bounded vesicle;nuclear part;nucleoplasm;nucleus;organelle;organelle part;vesicle	4.43e-30	206.66	167.23	186.56	-0.081434	1417500000	0.25	0.14253	0.029396	NaN	0.3729	0.0169	-3.69538	P06454;P06454-2;B8ZZQ6	9;9;9	P06454	UID4306	1;2	759
P06454-T-8	P06454	Prothymosin alpha;Prothymosin alpha, N-terminally processed;Thymosin alpha-1	PTMA	1.67944	-1.16299	T	8	SDAAVDTSSEITT	0.963154	___2	2	23.5966	24.3827	24.0285	25.3971	25.3691	24.7306	+	Intensity cxh_Intensity cxhc	biosynthetic process;cellular biosynthetic process;cellular macromolecule biosynthetic process;cellular macromolecule metabolic process;cellular metabolic process;cellular nitrogen compound metabolic process;cellular process;macromolecule biosynthetic process;macromolecule metabolic process;metabolic process;nitrogen compound metabolic process;nucleic acid metabolic process;nucleobase-containing …		cell part;cytoplasm;extracellular membrane-bounded organelle;extracellular organelle;extracellular region part;extracellular vesicular exosome;intracellular membrane-bounded organelle;intracellular organelle;intracellular organelle part;intracellular part;membrane-bounded organelle;membrane-bounded vesicle;nuclear part;nucleoplasm;nucleus;organelle;organelle part;vesicle	1.51e-21	190.37	159.29	190.37	-1.6209	1910000000	0.0329	0.20163	NaN	0.070844	0.3078	0.6	-3.69538	P06454;P06454-2;B8ZZQ6	8;8;8	P06454	UID7575	1;2	759
P07910-2-S-220	P07910-2	Heterogeneous nuclear ribonucleoproteins C1/C2	HNRNPC	1.56369	-2.10344	S	220	EMKNDKSEEEQSS	1	___3	2	22.2822	23.946	22.1083	24.5132	24.934	25.1996	+	Intensity cxh_Intensity cxhc	3'-UTR-mediated mRNA stabilization;ATP-dependent chromatin remodeling;biological regulation;cell differentiation;cellular component organization;cellular component organization at cellular level;cellular component organization or biogenesis;cellular component organization or biogenesis at cellular level;cellular developmental process;cellular macromolecule metabolic process;cellular metabolic pro…	binding;chromatin binding;chromatin DNA binding;core promoter proximal region DNA binding;core promoter proximal region sequence-specific DNA binding;DNA binding;enhancer binding;enhancer sequence-specific DNA binding;identical protein binding;mRNA 3'-UTR binding;mRNA binding;nucleic acid binding;nucleosomal DNA binding;nucleosome binding;nucleotide binding;poly(U) RNA binding;poly-pyrimidine tra…	catalytic step 2 spliceosome;cell part;chromatin;chromosomal part;cytoplasmic part;cytosol;extracellular membrane-bounded organelle;extracellular organelle;extracellular region part;extracellular vesicular exosome;intracellular membrane-bounded organelle;intracellular organelle;intracellular organelle part;intracellular part;macromolecular complex;membrane;membrane-bounded organelle;membrane-boun…	4.46e-17	174.46	152.62	174.46	0.10584	882220000	NaN	0.43067	0.97047	0.98059	0.89696	0.836	-3.39872	B4DY08;G3V4W0;P07910-2;P07910;P07910-4;B2R5W2;G3V4C1;G3V2Q1;P07910-3;G3V2D6;G3V5V7	220;220;220;233;177;220;219;232;153;141;117	B4DY08;P07910-2	UID8265	1;3	685;2829
P16150-S-351	P16150	Leukosialin	SPN	1.34736	-1.46519	S	351	FFGRRKSRQGSLA	1	___2	2	27.6195	29.3286	28.7011	30.2086	29.9167	29.9194	+	Intensity cxh_Intensity cxhc	biological regulation;blood coagulation;cell migration;cell motility;cell surface receptor linked signaling pathway;cellular component movement;cellular defense response;cellular process;cellular response to stimulus;chemotaxis;coagulation;defense response;defense response to bacterium;establishment or maintenance of cell polarity;hemostasis;immune response;immune system process;leukocyte migrati…	molecular transducer activity;receptor activity;signal transducer activity;signaling receptor activity;transmembrane signaling receptor activity	basement membrane;cell part;cell projection;cell surface;external side of plasma membrane;extracellular matrix part;extracellular membrane-bounded organelle;extracellular organelle;extracellular region part;extracellular space;extracellular vesicular exosome;integral to membrane;integral to plasma membrane;intrinsic to membrane;intrinsic to plasma membrane;membrane;membrane part;membrane-bounded …	8.64e-05	147.12	111.92	80.102	-2.0848	12363000000	NaN	0.31289	0.32738	0.31387	0.5154	0.422	-2.88159	P16150	351	P16150	UID5147	1;2	3026
P16150-S-355	P16150	Leukosialin	SPN	1.34736	-1.46519	S	355	RKSRQGSLAMEEL	1	___2	2	27.6195	29.3286	28.7011	30.2086	29.9167	29.9194	+	Intensity cxh_Intensity cxhc	biological regulation;blood coagulation;cell migration;cell motility;cell surface receptor linked signaling pathway;cellular component movement;cellular defense response;cellular process;cellular response to stimulus;chemotaxis;coagulation;defense response;defense response to bacterium;establishment or maintenance of cell polarity;hemostasis;immune response;immune system process;leukocyte migrati…	molecular transducer activity;receptor activity;signal transducer activity;signaling receptor activity;transmembrane signaling receptor activity	basement membrane;cell part;cell projection;cell surface;external side of plasma membrane;extracellular matrix part;extracellular membrane-bounded organelle;extracellular organelle;extracellular region part;extracellular space;extracellular vesicular exosome;integral to membrane;integral to plasma membrane;intrinsic to membrane;intrinsic to plasma membrane;membrane;membrane part;membrane-bounded …	1.51e-10	163.23	84.577	80.102	-2.0848	11287000000	NaN	0.31959	0.37316	0.30507	0.53678	0.562	-2.88159	P16150	355	P16150	UID5148	1;2	3026
P17812-S-575	P17812	CTP synthase 1	CTPS1	1.74237	2.30311	S	575	DRSGSSSPDSEIT	0.991542	___1	2	24.6252	24.3305	26.0099	22.4133	22.367	23.2759	+	Intensity cxh_Intensity cxhc	amine metabolic process;B cell activation;B cell proliferation;biosynthetic process;carboxylic acid metabolic process;cell activation;cell proliferation;cellular amine metabolic process;cellular amino acid metabolic process;cellular biosynthetic process;cellular ketone metabolic process;cellular metabolic process;cellular nitrogen compound biosynthetic process;cellular nitrogen compound metabolic…	adenyl nucleotide binding;adenyl ribonucleotide binding;ATP binding;binding;catalytic activity;CTP synthase activity;ligase activity;ligase activity, forming carbon-nitrogen bonds;nucleotide binding;purine nucleotide binding;purine ribonucleoside triphosphate binding;purine ribonucleotide binding;ribonucleotide binding	cell part;cytoplasmic part;cytosol;intracellular part;membrane	0.00092559	128.9	105.55	128.9	-2.047	188190000	NaN	NaN	NaN	NaN	NaN	NaN	3.8632	P17812;P17812-2	575;344	P17812	UID1200	1;2	3064
P18858-S-66	P18858	DNA ligase 1;DNA ligase	LIG1	2.99735	-1.19286	S	66	AARVLGSEGEEED	1	___1	2	25.6733	26.0998	25.9749	26.9953	27.1645	27.1668	+	Intensity cxh_Intensity cxhc	anatomical structure homeostasis;anatomical structure morphogenesis;base-excision repair;biological regulation;biosynthetic process;cell cycle;cell division;cellular biosynthetic process;cellular component organization;cellular component organization at cellular level;cellular component organization or biogenesis;cellular component organization or biogenesis at cellular level;cellular macromolecu…	adenyl nucleotide binding;adenyl ribonucleotide binding;ATP binding;binding;catalytic activity;cation binding;DNA binding;DNA ligase (ATP) activity;DNA ligase activity;ion binding;ligase activity;ligase activity, forming phosphoric ester bonds;metal ion binding;nucleic acid binding;nucleotide binding;purine nucleotide binding;purine ribonucleoside triphosphate binding;purine ribonucleotide bindin…	cell part;cytoplasmic part;Golgi apparatus;intracellular membrane-bounded organelle;intracellular organelle;intracellular organelle part;intracellular part;membrane-bounded organelle;mitochondrion;nuclear part;nucleoplasm;nucleus;organelle;organelle part	3.48e-145	285.4	245.97	255.58	-0.15615	2346900000	0.156	0.21353	0.28398	0.45235	0.46324	0.375	-8.59659	P18858;P18858-2;P18858-3;M0R0Q7;F5GZ28;B4E135;M0QY71;M0R1G7	66;66;36;66;66;66;66;66	P18858	UID1217	1;2	3088
P18858-S-76	P18858	DNA ligase 1;DNA ligase	LIG1	2.15387	-1.46442	S	76	EEDEALSPAKGQK	1	___2	2	24.7594	25.707	25.4464	26.7873	26.8495	26.6693	+	Intensity cxh_Intensity cxhc	anatomical structure homeostasis;anatomical structure morphogenesis;base-excision repair;biological regulation;biosynthetic process;cell cycle;cell division;cellular biosynthetic process;cellular component organization;cellular component organization at cellular level;cellular component organization or biogenesis;cellular component organization or biogenesis at cellular level;cellular macromolecu…	adenyl nucleotide binding;adenyl ribonucleotide binding;ATP binding;binding;catalytic activity;cation binding;DNA binding;DNA ligase (ATP) activity;DNA ligase activity;ion binding;ligase activity;ligase activity, forming phosphoric ester bonds;metal ion binding;nucleic acid binding;nucleotide binding;purine nucleotide binding;purine ribonucleoside triphosphate binding;purine ribonucleotide bindin…	cell part;cytoplasmic part;Golgi apparatus;intracellular membrane-bounded organelle;intracellular organelle;intracellular organelle part;intracellular part;membrane-bounded organelle;mitochondrion;nuclear part;nucleoplasm;nucleus;organelle;organelle part	2.65e-126	275.69	229.97	255.58	-0.15615	2895000000	0.389	0.40363	0.41761	0.45713	0.52026	0.382	-5.09302	P18858;P18858-2;P18858-3;M0R0Q7;F5GZ28;B4E135;M0QY71;M0R1G7	76;76;46;76;76;76;76;76	P18858	UID5195	1;2	3088
P28715-S-563	P28715	DNA repair protein complementing XP-G cells	ERCC5;BIVM-ERCC5	1.94193	-2.64215	S	563	DSSLLSSDDETKC	0.984409	___2	2	22.4843	23.8555	23.1113	26.2746	26.2012	24.9017	+	Intensity cxh_Intensity cxhc	biological regulation;catabolic process;cellular catabolic process;cellular macromolecule catabolic process;cellular macromolecule metabolic process;cellular metabolic process;cellular nitrogen compound metabolic process;cellular process;cellular response to stimulus;cellular response to stress;DNA catabolic process;DNA excision;DNA metabolic process;DNA repair;macromolecule catabolic process;mac…	binding;bubble DNA binding;catalytic activity;cation binding;deoxyribonuclease activity;DNA binding;DNA secondary structure binding;double-stranded DNA binding;endodeoxyribonuclease activity;endonuclease activity;hydrolase activity;hydrolase activity, acting on ester bonds;identical protein binding;ion binding;metal ion binding;nuclease activity;nucleic acid binding;protein binding;protein dimeri…	cell part;cytoskeleton;intermediate filament cytoskeleton;intracellular membrane-bounded organelle;intracellular non-membrane-bounded organelle;intracellular organelle;intracellular organelle part;intracellular part;membrane-bounded organelle;non-membrane-bounded organelle;nuclear part;nucleoplasm;nucleus;organelle;organelle part	1.32e-20	191.19	161.89	88.282	1.2227	486210000	NaN	NaN	NaN	NaN	NaN	NaN	-4.42904	P28715;A0A087WUH0;R4GMW8	563;563;989	P28715;R4GMW8	UID4001	1;2	58;8290
P52594-S-181	P52594	Arf-GAP domain and FG repeat-containing protein 1	AGFG1	1.69522	0.641492	S	181	KGTPSQSPVVGRS	0.999934	___1	3	27.3307	27.8175	27.7794	26.8625	27.0974	27.0432	+	Intensity cxh_Intensity cxhc	acrosome assembly;anatomical structure formation involved in morphogenesis;cellular component assembly;cellular component assembly at cellular level;cellular component assembly involved in morphogenesis;cellular component organization;cellular component organization at cellular level;cellular component organization or biogenesis;cellular component organization or biogenesis at cellular level;cell…	binding;cation binding;DNA binding;ion binding;metal ion binding;nucleic acid binding;RNA binding;transition metal ion binding;zinc ion binding	cell body;cell part;cell projection;cytoplasmic membrane-bounded vesicle;cytoplasmic part;cytoplasmic vesicle;intracellular membrane-bounded organelle;intracellular organelle;intracellular organelle part;intracellular part;macromolecular complex;membrane part;membrane-bounded organelle;membrane-bounded vesicle;neuronal cell body;nuclear part;nuclear pore;organelle;organelle part;pore complex;prot…	2.24e-41	206.63	184.4	154.7	0.70497	1387200000	0.2	0.50514	0.30321	0.0646	0.39684	0.0738	3.73702	P52594;P52594-2;P52594-3;P52594-4;B8ZZY2;C9J2I0	181;181;181;181;181;103	P52594	UID1532	1;2	3721
Q01082-S-2169	Q01082	Spectrin beta chain, non-erythrocytic 1	SPTBN1	2.44602	1.78718	S	2169	ESSPIPSPTSDRK	0.988454	___1	2	26.4111	26.5209	25.7266	24.6964	24.1694	24.4313	+	Intensity cxh_Intensity cxhc	actin filament capping;axon guidance;biological regulation;cell cycle cytokinesis;cell cycle process;cellular component assembly;cellular component assembly at cellular level;cellular component organization;cellular component organization at cellular level;cellular component organization or biogenesis;cellular component organization or biogenesis at cellular level;cellular macromolecule metabolic…	actin binding;ankyrin binding;binding;cytoskeletal protein binding;enzyme binding;GTPase binding;lipid binding;phospholipid binding;protein binding;structural constituent of cytoskeleton;structural molecule activity	axolemma;axon part;cell cortex part;cell part;cell projection membrane;cell projection part;contractile fiber part;cuticular plate;cytoplasm;cytoplasmic part;cytoskeletal part;cytoskeleton;cytosol;extracellular membrane-bounded organelle;extracellular organelle;extracellular region part;extracellular vesicular exosome;intracellular non-membrane-bounded organelle;intracellular organelle;intracellu…	0.000461369	117.63	90.104	117.63	0.012697	6183100000	0.17644	NaN	NaN	NaN	NaN	0.24796	6.13366	Q01082;A0A087WUZ3	2169;2171	Q01082	UID1634	1;2	4070
Q01130-S-208	Q01130	Serine/arginine-rich splicing factor 2	SRSF2	1.78166	-1.42959	S	208	SRSRSKSPPKSPE	1	___3	2	24.2644	25.4053	25.02	26.5362	26.3589	26.0833	+	Intensity cxh_Intensity cxhc	biosynthetic process;cellular biosynthetic process;cellular macromolecule biosynthetic process;cellular macromolecule metabolic process;cellular metabolic process;cellular nitrogen compound metabolic process;cellular process;establishment of localization;establishment of localization in cell;establishment of RNA localization;gene expression;intracellular transport;macromolecule biosynthetic proce…	binding;nucleotide binding;protein binding transcription factor activity;transcription cofactor activity;transcription corepressor activity;transcription factor binding transcription factor activity	cell part;cytoplasm;extracellular membrane-bounded organelle;extracellular organelle;extracellular region part;extracellular vesicular exosome;intracellular membrane-bounded organelle;intracellular organelle;intracellular organelle part;intracellular part;macromolecular complex;membrane-bounded organelle;membrane-bounded vesicle;nuclear body;nuclear part;nuclear speck;nucleoplasm;nucleoplasm part…	3.39e-05	133.32	126.58	133.32	0.33852	884120000	NaN	NaN	NaN	NaN	NaN	NaN	-3.97044	Q01130;Q01130-2	208;196	Q01130	UID9594	2;3	4076
Q01130-S-212	Q01130	Serine/arginine-rich splicing factor 2	SRSF2	1.78166	-1.42959	S	212	SKSPPKSPEEEGA	1	___3	2	24.2644	25.4053	25.02	26.5362	26.3589	26.0833	+	Intensity cxh_Intensity cxhc	biosynthetic process;cellular biosynthetic process;cellular macromolecule biosynthetic process;cellular macromolecule metabolic process;cellular metabolic process;cellular nitrogen compound metabolic process;cellular process;establishment of localization;establishment of localization in cell;establishment of RNA localization;gene expression;intracellular transport;macromolecule biosynthetic proce…	binding;nucleotide binding;protein binding transcription factor activity;transcription cofactor activity;transcription corepressor activity;transcription factor binding transcription factor activity	cell part;cytoplasm;extracellular membrane-bounded organelle;extracellular organelle;extracellular region part;extracellular vesicular exosome;intracellular membrane-bounded organelle;intracellular organelle;intracellular organelle part;intracellular part;macromolecular complex;membrane-bounded organelle;membrane-bounded vesicle;nuclear body;nuclear part;nuclear speck;nucleoplasm;nucleoplasm part…	3.39e-05	133.32	126.58	133.32	0.33852	898330000	0.512	NaN	0.95929	0.63911	NaN	0.649	-3.97044	Q01130;Q01130-2	212;200	Q01130	UID9592	1;2;3	4076
Q02880-S-1400	Q02880	DNA topoisomerase 2-beta	TOP2B	1.53842	-1.22528	S	1400	ELKVKASPITNDG	1	___2	2	24.2183	25.1407	24.1416	25.8703	25.9356	25.3705	+	Intensity cxh_Intensity cxhc	anatomical structure development;anatomical structure morphogenesis;axonogenesis;cell cycle process;cell migration;cell motility;cell part morphogenesis;cell projection morphogenesis;cell projection organization;cellular component morphogenesis;cellular component movement;cellular component organization;cellular component organization at cellular level;cellular component organization or biogenesi…	adenyl nucleotide binding;adenyl ribonucleotide binding;ATP binding;ATPase activity;ATPase activity, coupled;binding;catalytic activity;cation binding;chromatin binding;DNA bending activity;DNA binding;DNA topoisomerase (ATP-hydrolyzing) activity;DNA topoisomerase activity;DNA-dependent ATPase activity;enzyme binding;histone deacetylase binding;hydrolase activity;hydrolase activity, acting on aci…	cell part;cytoplasm;cytoplasmic part;cytosol;DNA topoisomerase complex (ATP-hydrolyzing);intracellular membrane-bounded organelle;intracellular organelle;intracellular organelle part;intracellular part;macromolecular complex;membrane-bounded organelle;nuclear part;nucleoplasm;nucleus;organelle;organelle part;protein complex	4.31e-96	249.52	224.1	244.67	-0.20721	1542400000	0.163	0.84822	0.82871	0.7556	0.25539	NaN	-3.33592	Q02880;Q02880-2	1400;1395	Q02880	UID5639	1;2	4112
Q12789-S-1068	Q12789	General transcription factor 3C polypeptide 1	GTF3C1	1.40952	-0.951478	S	1068	SSTDQGSDEEGSL	1	___1	2	23.3568	24.3499	23.5284	24.5556	24.7626	24.7713	+	Intensity cxh_Intensity cxhc	5S class rRNA transcription from RNA polymerase III type 1 promoter;biosynthetic process;cellular biosynthetic process;cellular macromolecule biosynthetic process;cellular macromolecule metabolic process;cellular metabolic process;cellular nitrogen compound metabolic process;cellular process;gene expression;macromolecule biosynthetic process;macromolecule metabolic process;metabolic process;nitro…	binding;DNA binding;nucleic acid binding	cell part;intracellular membrane-bounded organelle;intracellular non-membrane-bounded organelle;intracellular organelle;intracellular organelle part;intracellular part;macromolecular complex;membrane;membrane-bounded organelle;non-membrane-bounded organelle;nuclear part;nucleolus;nucleoplasm;nucleoplasm part;nucleus;organelle;organelle part;protein complex;ribonucleoprotein complex;transcription …	7.78e-76	271.92	216.2	271.92	-0.16815	226700000	NaN	NaN	NaN	NaN	NaN	NaN	-3.02563	Q12789;Q12789-3	1068;1068	Q12789	UID1741	1;2	4225
Q13523-S-23	Q13523	Serine/threonine-protein kinase PRP4 homolog	PRPF4B	1.81654	-1.5931	S	23	DANSEKSINEENG	1	___2	2	22.0251	23.2131	23.0484	24.5437	24.4002	24.122	+	Intensity cxh_Intensity cxhc	cellular macromolecule metabolic process;cellular metabolic process;cellular nitrogen compound metabolic process;cellular process;cellular protein metabolic process;macromolecule metabolic process;macromolecule modification;metabolic process;mRNA metabolic process;mRNA processing;nitrogen compound metabolic process;nuclear mRNA splicing, via spliceosome;nucleic acid metabolic process;nucleobase-c…	adenyl nucleotide binding;adenyl ribonucleotide binding;ATP binding;binding;catalytic activity;kinase activity;nucleotide binding;phosphotransferase activity, alcohol group as acceptor;protein kinase activity;protein serine/threonine kinase activity;purine nucleotide binding;purine ribonucleoside triphosphate binding;purine ribonucleotide binding;ribonucleotide binding;transferase activity;transf…	catalytic step 2 spliceosome;cell part;chromosome;intracellular non-membrane-bounded organelle;intracellular organelle;intracellular organelle part;intracellular part;macromolecular complex;non-membrane-bounded organelle;nuclear part;nucleoplasm;organelle;organelle part;ribonucleoprotein complex;spliceosomal complex	3.3e-237	328.59	295.54	271.73	-0.45171	527100000	NaN	0.58424	0.80681	0.40707	NaN	NaN	-4.06731	Q13523	23	Q13523	UID5818	1;2	4356
Q15020-S-8	Q15020	Squamous cell carcinoma antigen recognized by T-cells 3	SART3	2.26553	-3.34023	S	8	ATAAETSASEPEA	0.997388	___2	2	21.0256	22.938	22.5564	25.3304	25.8662	25.344	+	Intensity cxh_Intensity cxhc	anatomical structure morphogenesis;assembly of spliceosomal tri-snRNP;biological regulation;cell morphogenesis;cell proliferation;cellular component assembly;cellular component assembly at cellular level;cellular component morphogenesis;cellular component organization;cellular component organization at cellular level;cellular component organization or biogenesis;cellular component organization or…	binding;histone binding;nucleic acid binding;nucleotide binding;protein binding;RNA binding;snRNA binding;U4 snRNA binding;U6 snRNA binding;U6atac snRNA binding	Cajal body;cell part;cytoplasm;intracellular membrane-bounded organelle;intracellular organelle;intracellular organelle part;intracellular part;membrane-bounded organelle;nuclear body;nuclear part;nuclear speck;nucleoplasm;nucleoplasm part;nucleus;organelle;organelle part	3.94e-66	235.22	216.48	235.22	-0.16338	658490000	0.081	0.063875	0.08345	0.4027	0.44879	0.328	-5.47235	F8VV04;Q15020-3;Q15020;Q15020-4;Q15020-2;F8W667	8;8;8;8;8;8	F8VV04;Q15020	UID4510	1;2	1397;4533
Q15057-S-384	Q15057	Arf-GAP with coiled-coil, ANK repeat and PH domain-containing protein 2	ACAP2	1.65791	-1.87904	S	384	SSPSTGSLDSGNE	0.984203	___2	2	21.9415	21.4	22.9098	23.6861	24.5403	23.6989	+	Intensity cxh_Intensity cxhc		binding;cation binding;enzyme activator activity;enzyme regulator activity;GTPase activator activity;GTPase regulator activity;ion binding;metal ion binding;nucleoside-triphosphatase regulator activity;transition metal ion binding;zinc ion binding	cell part;cytoplasmic part;endosomal part;endosome membrane;intracellular organelle part;intracellular part;membrane;organelle membrane;organelle part	8.74e-06	135.61	104.3	115.8	0.99036	204610000	NaN	NaN	NaN	NaN	NaN	NaN	-3.63906	Q15057;A0A087X1H5	384;383	Q15057	UID5918	1;2	4553
Q15424-S-601	Q15424	Scaffold attachment factor B1	SAFB	2.44164	3.25341	S	601	ASREKRSVVSFDK	1	___1	2	25.8418	26.8141	27.1624	23.9545	22.7222	23.3814	+	Intensity cxh_Intensity cxhc	biological regulation;biosynthetic process;cellular biosynthetic process;cellular component organization;cellular component organization at cellular level;cellular component organization or biogenesis;cellular component organization or biogenesis at cellular level;cellular macromolecule biosynthetic process;cellular macromolecule metabolic process;cellular metabolic process;cellular nitrogen comp…	binding;chromatin binding;core promoter binding;DNA binding;double-stranded DNA binding;nucleic acid binding;nucleotide binding;regulatory region DNA binding;regulatory region nucleic acid binding;structure-specific DNA binding;transcription regulatory region DNA binding	cell part;intracellular membrane-bounded organelle;intracellular organelle;intracellular organelle part;intracellular part;membrane-bounded organelle;nuclear part;nucleoplasm;nucleus;organelle;organelle part	0.00322782	139.86	88.792	69.815	-1.2147	1065000000	0.19875	0.59688	0.41665	0.31129	0.84179	0.16717	6.11687	Q15424;Q15424-3;Q15424-4;Q15424-2	601;601;601;532	Q15424	UID1962	1	4596
Q15742-S-159	Q15742	NGFI-A-binding protein 2	NAB2	1.63276	-2.44532	S	159	GSARSFSPKSPLE	0.998705	___2	2	22.322	22.5776	20.4527	24.1227	24.5066	24.059	+	Intensity cxh_Intensity cxhc	anatomical structure development;axon ensheathment;biological regulation;biosynthetic process;cell differentiation;cell proliferation;cellular biosynthetic process;cellular developmental process;cellular macromolecule biosynthetic process;cellular macromolecule metabolic process;cellular metabolic process;cellular nitrogen compound metabolic process;cellular process;developmental process;endochon…	protein binding transcription factor activity;transcription cofactor activity;transcription corepressor activity;transcription factor binding transcription factor activity	cell part;intracellular membrane-bounded organelle;intracellular organelle;intracellular part;membrane-bounded organelle;nucleus;organelle	0.000613292	89.297	61.734	71.153	-0.63019	771250000	NaN	NaN	NaN	NaN	NaN	NaN	-3.57393	Q15742;Q15742-3;Q15742-2	159;159;159	Q15742	UID5970	1;2	4632
Q3KQU3-S-544	Q3KQU3	MAP7 domain-containing protein 1	MAP7D1	1.37194	-1.13862	S	544	ESAAPASPAPSPA	1	___3	2	24.5224	25.6579	25.1308	26.3423	26.539	25.8457	+	Intensity cxh_Intensity cxhc	cellular component organization;cellular component organization at cellular level;cellular component organization or biogenesis;cellular component organization or biogenesis at cellular level;cellular process;cytoskeleton organization;microtubule cytoskeleton organization;microtubule-based process;organelle organization	structural molecule activity	cell part;cytoplasm;cytoskeletal part;intracellular non-membrane-bounded organelle;intracellular organelle;intracellular organelle part;intracellular part;macromolecular complex;microtubule;non-membrane-bounded organelle;organelle;organelle part;protein complex;spindle	2.17e-87	235.26	196.12	225.69	0.22515	1072700000	0.128	0.20905	0.47276	0.43206	0.57841	0.274	-2.93814	Q3KQU3;Q3KQU3-4;Q3KQU3-2;Q3KQU3-3;H0YF21	544;512;507;90;127	Q3KQU3	UID10004	1;2;3	4748
Q3KQU3-S-552	Q3KQU3	MAP7 domain-containing protein 1	MAP7D1	1.37194	-1.13862	S	552	APSPAPSPTPAPP	0.915758	___3	2	24.5224	25.6579	25.1308	26.3423	26.539	25.8457	+	Intensity cxh_Intensity cxhc	cellular component organization;cellular component organization at cellular level;cellular component organization or biogenesis;cellular component organization or biogenesis at cellular level;cellular process;cytoskeleton organization;microtubule cytoskeleton organization;microtubule-based process;organelle organization	structural molecule activity	cell part;cytoplasm;cytoskeletal part;intracellular non-membrane-bounded organelle;intracellular organelle;intracellular organelle part;intracellular part;macromolecular complex;microtubule;non-membrane-bounded organelle;organelle;organelle part;protein complex;spindle	2.15e-07	126.51	114.89	114.04	-0.42976	518910000	0.147	0.22389	0.27447	0.30368	0.56312	0.272	-2.93814	Q3KQU3;Q3KQU3-4;Q3KQU3-2;Q3KQU3-3;H0YF21	552;520;515;98;135	Q3KQU3	UID10006	2;3	4748
Q6PKG0-T-526	Q6PKG0	La-related protein 1	LARP1	1.90946	-2.64634	T	526	GSPRAVTPVPTKT	1	___1	2	21.2335	21.9866	21.7447	25.4199	23.9222	23.5617	+	Intensity cxh_Intensity cxhc	biological regulation;cell proliferation;cellular process;cellular response to stimulus;intracellular signal transduction;positive regulation of autophagy;positive regulation of biological process;positive regulation of biosynthetic process;positive regulation of catabolic process;positive regulation of cell communication;positive regulation of cellular biosynthetic process;positive regulation of…	binding;eukaryotic initiation factor 4E binding;mRNA 3'-UTR binding;mRNA 5'-UTR binding;mRNA binding;nucleic acid binding;protein binding;RNA binding;RNA cap binding;translation activator activity;translation initiation factor binding;translation regulator activity;translation regulator activity, nucleic acid binding	cell part;cytoplasm;intracellular organelle part;intracellular part;membrane;nuclear part;nucleoplasm;organelle part	3.45e-83	247.28	216.71	247.28	0.32266	2225500000	0.259	0.26492	0.37318	0.61678	0.18089	0.135	-4.33327	Q6PKG0;Q6PKG0-3;A0A0B4J210;E5RH50;H0YBW1	526;449;526;321;234	Q6PKG0	UID3842	1;2;3	5217
Q8WVC0-S-630	Q8WVC0	RNA polymerase-associated protein LEO1	LEO1	3.6054	-3.70726	S	630	KAKKLTSDEEGEP	1	___2	2	21.501	22.2506	21.5521	25.241	25.8255	25.359	+	Intensity cxh_Intensity cxhc	biological regulation;biosynthetic process;cell fate commitment;cell fate commitment involved in formation of primary germ layers;cell surface receptor linked signaling pathway;cellular biosynthetic process;cellular component organization;cellular component organization at cellular level;cellular component organization or biogenesis;cellular component organization or biogenesis at cellular level;…		Cdc73/Paf1 complex;cell part;intracellular non-membrane-bounded organelle;intracellular organelle;intracellular organelle part;intracellular part;macromolecular complex;non-membrane-bounded organelle;nuclear part;nucleolus;nucleoplasm;nucleoplasm part;organelle;organelle part;protein complex;transcription elongation factor complex	7.9e-32	207.39	180.77	105.79	0.030916	2864300000	0.189	0.1613	0.16767	0.42	0.50664	0.32	-12.3364	Q8WVC0;Q8WVC0-2	630;570	Q8WVC0	UID6583	1;2	6077
Q8WVC0-T-629	Q8WVC0	RNA polymerase-associated protein LEO1	LEO1	3.6054	-3.70726	T	629	LKAKKLTSDEEGE	1	___2	2	21.501	22.2506	21.5521	25.241	25.8255	25.359	+	Intensity cxh_Intensity cxhc	biological regulation;biosynthetic process;cell fate commitment;cell fate commitment involved in formation of primary germ layers;cell surface receptor linked signaling pathway;cellular biosynthetic process;cellular component organization;cellular component organization at cellular level;cellular component organization or biogenesis;cellular component organization or biogenesis at cellular level;…		Cdc73/Paf1 complex;cell part;intracellular non-membrane-bounded organelle;intracellular organelle;intracellular organelle part;intracellular part;macromolecular complex;non-membrane-bounded organelle;nuclear part;nucleolus;nucleoplasm;nucleoplasm part;organelle;organelle part;protein complex;transcription elongation factor complex	0.00327704	105.79	90.31	105.79	0.030916	270630000	0.081919	0.09392	0.0083234	0.36304	0.46281	0.32287	-12.3364	Q8WVC0;Q8WVC0-2	629;569	Q8WVC0	UID7854	1;2	6077
Q96SB4-S-311	Q96SB4	SRSF protein kinase 1	SRPK1	1.75575	-0.602714	S	311	KQEESESPVERPL	1	___1	2	27.2109	27.3689	27.6055	28.1273	28.0732	27.793	+	Intensity cxh_Intensity cxhc	biological regulation;cellular component organization;cellular component organization at cellular level;cellular component organization or biogenesis;cellular component organization or biogenesis at cellular level;cellular macromolecule metabolic process;cellular metabolic process;cellular nitrogen compound metabolic process;cellular process;cellular process involved in reproduction;cellular prot…	adenyl nucleotide binding;adenyl ribonucleotide binding;ATP binding;binding;catalytic activity;cation binding;ion binding;kinase activity;magnesium ion binding;metal ion binding;nucleotide binding;phosphotransferase activity, alcohol group as acceptor;protein kinase activity;protein serine/threonine kinase activity;purine nucleotide binding;purine ribonucleoside triphosphate binding;purine ribonu…	cell part;cytoplasm;cytoplasmic part;endoplasmic reticulum;intracellular membrane-bounded organelle;intracellular organelle;intracellular organelle part;intracellular part;membrane;membrane-bounded organelle;nuclear matrix;nuclear part;nucleoplasm;nucleus;organelle;organelle part;plasma membrane	9.18e-115	273.72	149.6	184.71	0.03497	3045200000	0.375	0.85975	0.53559	0.548	0.48968	0.585	-3.89949	Q96SB4;H3BLV9;Q5R363;Q96SB4-4;Q96SB4-3;D6RBF8	311;327;482;295;482;49	Q96SB4	UID2808	1;2	6615
Q96ST2-S-398	Q96ST2	Protein IWS1 homolog	IWS1	2.23077	-0.70724	S	398	RKAAVLSDSEDEE	1	___1	2	24.9747	24.9524	24.7265	25.8018	25.5082	25.4653	+	Intensity cxh_Intensity cxhc	biological regulation;biosynthetic process;cellular biosynthetic process;cellular macromolecule biosynthetic process;cellular macromolecule metabolic process;cellular metabolic process;cellular nitrogen compound metabolic process;cellular process;establishment of localization;establishment of RNA localization;macromolecule biosynthetic process;macromolecule metabolic process;metabolic process;mRN…	binding;DNA binding;nucleic acid binding	cell part;cytoplasm;intracellular membrane-bounded organelle;intracellular organelle;intracellular organelle part;intracellular part;membrane-bounded organelle;nuclear part;nucleoplasm;nucleus;organelle;organelle part	0.000163141	143.31	116.62	85.536	0.48868	2639500000	NaN	NaN	NaN	NaN	NaN	NaN	-5.35193	Q96ST2;Q96ST2-3;Q96ST2-2	398;191;73	Q96ST2	UID2811	1;2	6622
Q99590-S-816	Q99590	Protein SCAF11	SCAF11	2.64292	2.82305	S	816	EKKRPQSPSPRRE	0.999253	___1	3	25.3	26.1313	26.3991	22.8253	22.9455	23.5904	+	Intensity cxh_Intensity cxhc	cellular component assembly;cellular component assembly at cellular level;cellular component organization;cellular component organization at cellular level;cellular component organization or biogenesis;cellular component organization or biogenesis at cellular level;cellular macromolecular complex assembly;cellular macromolecular complex subunit organization;cellular macromolecule metabolic proces…	binding;cation binding;ion binding;metal ion binding;transition metal ion binding;zinc ion binding	cell part;intracellular membrane-bounded organelle;intracellular non-membrane-bounded organelle;intracellular organelle;intracellular organelle part;intracellular part;membrane-bounded organelle;non-membrane-bounded organelle;nuclear part;nucleolus;nucleoplasm;nucleus;organelle;organelle part	0.00369854	102.06	54.98	42.382	-0.061625	521800000	NaN	NaN	NaN	NaN	NaN	NaN	6.93059	Q99590;F8VXG7;Q99590-2;A0A0A0MTP7	816;624;501;756	Q99590	UID546	1;2	1406
Q99733-S-7	Q99733	Nucleosome assembly protein 1-like 4	NAP1L4	5.38291	-3.18115	S	7	MADHSFSDGVPSD	0.999999	___2	2	20.4951	20.4342	20.7146	23.7976	23.6894	23.7003	+	Intensity cxh_Intensity cxhc	cellular component assembly;cellular component assembly at cellular level;cellular component organization;cellular component organization at cellular level;cellular component organization or biogenesis;cellular component organization or biogenesis at cellular level;cellular macromolecular complex assembly;cellular macromolecular complex subunit organization;cellular process;chromatin organization…	binding;protein binding;unfolded protein binding	cell part;cytoplasm;intracellular membrane-bounded organelle;intracellular organelle;intracellular part;membrane-bounded organelle;nucleus;organelle	2.79e-297	345.56	324.17	345.56	-0.52301	557760000	0.0256	0.18226	0.5961	0.25671	0.27944	0.143	-34.6468	Q99733;Q99733-2;C9J6D1;E9PS34;E9PNJ7;C9JZI7;E9PNW0;E9PJJ2;E9PKT8;E9PKI2;E9PP22;C9J1B1	7;7;7;7;7;7;7;7;7;7;7;7	Q99733	UID6830	1;2	6686
Q9NXG2-S-86	Q9NXG2	THUMP domain-containing protein 1	THUMPD1	1.76829	0.597194	S	86	DKDQQPSGSEGED	1	___1	3	25.0535	25.0026	25.3217	24.5688	24.7051	24.3124	+	Intensity cxh_Intensity cxhc				1.72e-16	161.86	119.54	44.711	0.33389	244220000	0.67	0.63376	0.6449	0.39967	0.86127	0.164	3.93374	Q9NXG2;H3BNW0	86;86	Q9NXG2	UID3175	1;2	7574
Q9P1Y6-S-1360	Q9P1Y6	PHD and RING finger domain-containing protein 1	PHRF1	3.73168	-4.20586	S	1360	KAEAPSSPDVAPA	1	___2	2	22.3516	23.1234	22.0696	26.6963	26.7839	26.6819	+	Intensity cxh_Intensity cxhc	biosynthetic process;cellular biosynthetic process;cellular macromolecule biosynthetic process;cellular macromolecule metabolic process;cellular metabolic process;cellular nitrogen compound metabolic process;cellular process;macromolecule biosynthetic process;macromolecule metabolic process;metabolic process;mRNA metabolic process;mRNA processing;nitrogen compound metabolic process;nucleic acid m…	binding;cation binding;enzyme binding;ion binding;metal ion binding;protein binding;RNA polymerase binding;transition metal ion binding;zinc ion binding	cell part;membrane	0.000144901	128.22	99.265	82.55	0.0026505	2930900000	NaN	NaN	NaN	NaN	NaN	NaN	-13.2862	Q9P1Y6;E9PJ24;F8WEF5;Q9P1Y6-3;Q9P1Y6-2	1360;1356;1358;1359;1360	Q9P1Y6	UID4448	1;2	1206
Q9UEY8-S-673	Q9UEY8	Gamma-adducin	ADD3	2.58309	-4.40284	S	673	KIEEVLSPEGSPS	0.999968	___2	2	21.5221	21.9134	23.615	26.8831	26.9173	26.4587	+	Intensity cxh_Intensity cxhc	cellular process;establishment of localization;transmembrane transport;transport	structural constituent of cytoskeleton;structural molecule activity	cell cortex;cell junction;cell part;cell-cell junction;chromosome;condensed chromosome;condensed nuclear chromosome;cytoplasm;cytoplasmic part;cytoskeleton;cytosol;intracellular non-membrane-bounded organelle;intracellular organelle;intracellular organelle part;intracellular part;membrane;non-membrane-bounded organelle;nuclear chromosome;nuclear part;nucleoplasm;organelle;organelle part;plasma me…	3.2e-29	205.62	136.95	205.62	0.8197	612090000	0.191	0.13211	0.77041	0.64805	0.59838	0.277	-6.67951	Q9UEY8;Q9UEY8-2;A0A087WX08	673;641;639	Q9UEY8;Q9UEY8-2	UID7216	1;2	7763;7764
Q9UEY8-S-677	Q9UEY8	Gamma-adducin	ADD3	3.26703	-3.83599	S	677	VLSPEGSPSKSPS	0.883453	___2	2	22.5229	22.6131	23.615	26.8831	26.9173	26.4587	+	Intensity cxh_Intensity cxhc	cellular process;establishment of localization;transmembrane transport;transport	structural constituent of cytoskeleton;structural molecule activity	cell cortex;cell junction;cell part;cell-cell junction;chromosome;condensed chromosome;condensed nuclear chromosome;cytoplasm;cytoplasmic part;cytoskeleton;cytosol;intracellular non-membrane-bounded organelle;intracellular organelle;intracellular organelle part;intracellular part;membrane;non-membrane-bounded organelle;nuclear chromosome;nuclear part;nucleoplasm;organelle;organelle part;plasma me…	2.63e-14	181.26	128.57	177.84	0.7935	2009100000	0.509	0.37657	0.85455	0.82576	0.6881	0.484	-10.1002	Q9UEY8;Q9UEY8-2;A0A087WX08	677;645;643	Q9UEY8;Q9UEY8-2	UID7217	1;2	7763;7764
Q9UI36-T-580	Q9UI36	Dachshund homolog 1	DACH1	1.37131	-0.976395	T	580	HIEKDETPLSTPT	1	___2	2	23.9335	24.8711	24.9216	25.5914	25.6761	25.3878	+	Intensity cxh_Intensity cxhc	behavior;behavioral interaction between organisms;biological regulation;cell proliferation;development of primary female sexual characteristics;development of primary sexual characteristics;developmental process;developmental process involved in reproduction;feeding behavior;multicellular organismal process;multi-organism process;negative regulation of biological process;negative regulation of bi…	binding;DNA binding;nucleic acid binding;nucleic acid binding transcription factor activity;RNA polymerase II core promoter proximal region sequence-specific DNA binding transcription factor activity;RNA polymerase II core promoter proximal region sequence-specific DNA binding transcription factor activity involved in negative regulation of transcription;RNA polymerase II core promoter sequence-s…	cell part;cytoplasm;intracellular membrane-bounded organelle;intracellular non-membrane-bounded organelle;intracellular organelle;intracellular organelle part;intracellular part;macromolecular complex;membrane-bounded organelle;non-membrane-bounded organelle;nuclear part;nucleolus;nucleoplasm;nucleoplasm part;nucleus;organelle;organelle part;protein complex;transcription factor complex	1.68e-16	175.26	115.1	163.9	-1.0713	807540000	0.365	0.1225	0.80167	0.56914	0.31615	0.269	-2.93667	Q9UI36;A0A087WZP2;Q9UI36-2;Q9UI36-3;A0A087WY66;A0A087WZA7;Q9UI36-4	580;578;528;380;324;378;326	Q9UI36	UID7527	1;2	172
Q9UI36-T-584	Q9UI36	Dachshund homolog 1	DACH1	1.37131	-0.976395	T	584	DETPLSTPTARDS	0.983624	___2	2	23.9335	24.8711	24.9216	25.5914	25.6761	25.3878	+	Intensity cxh_Intensity cxhc	behavior;behavioral interaction between organisms;biological regulation;cell proliferation;development of primary female sexual characteristics;development of primary sexual characteristics;developmental process;developmental process involved in reproduction;feeding behavior;multicellular organismal process;multi-organism process;negative regulation of biological process;negative regulation of bi…	binding;DNA binding;nucleic acid binding;nucleic acid binding transcription factor activity;RNA polymerase II core promoter proximal region sequence-specific DNA binding transcription factor activity;RNA polymerase II core promoter proximal region sequence-specific DNA binding transcription factor activity involved in negative regulation of transcription;RNA polymerase II core promoter sequence-s…	cell part;cytoplasm;intracellular membrane-bounded organelle;intracellular non-membrane-bounded organelle;intracellular organelle;intracellular organelle part;intracellular part;macromolecular complex;membrane-bounded organelle;non-membrane-bounded organelle;nuclear part;nucleolus;nucleoplasm;nucleoplasm part;nucleus;organelle;organelle part;protein complex;transcription factor complex	7.42e-11	163.9	123.62	160.67	0.19889	824190000	0.313	0.13011	0.804	0.54363	0.29105	0.268	-2.93667	Q9UI36;A0A087WZP2;Q9UI36-2;Q9UI36-3;A0A087WY66;A0A087WZA7;Q9UI36-4	584;582;532;384;328;382;330	Q9UI36	UID7528	1;2	172
Q9UQ35-S-1822	Q9UQ35	Serine/arginine repetitive matrix protein 2	SRRM2	1.35628	-3.18611	S	1822	GGSGYHSRSPARQ	0.994648	___2	2	20.846	24.357	21.9107	25.5231	24.9627	26.1862	+	Intensity cxh_Intensity cxhc	cellular macromolecule metabolic process;cellular metabolic process;cellular nitrogen compound metabolic process;cellular process;macromolecule metabolic process;metabolic process;mRNA metabolic process;mRNA processing;nitrogen compound metabolic process;nuclear mRNA splicing, via spliceosome;nucleic acid metabolic process;nucleobase-containing compound metabolic process;primary metabolic process…	binding;C2H2 zinc finger domain binding;protein binding;protein domain specific binding;protein N-terminus binding	Cajal body;catalytic step 2 spliceosome;cell part;intracellular organelle part;intracellular part;macromolecular complex;nuclear body;nuclear part;nuclear speck;nucleoplasm;nucleoplasm part;organelle part;ribonucleoprotein complex;spliceosomal complex	0.00372179	75.483	48.772	52.101	0.54613	734030000	NaN	NaN	NaN	NaN	NaN	NaN	-2.90207	Q9UQ35;Q9UQ35-2	1822;1822	Q9UQ35	UID7345	2;3	8003
Q9UQR0-S-499	Q9UQR0	Sex comb on midleg-like protein 2	SCML2	1.39162	-0.617768	S	499	RQSTKRSPQQTVP	0.999996	___1	2	22.8183	23.4129	23.0116	23.5342	23.6532	23.9088	+	Intensity cxh_Intensity cxhc	anatomical structure morphogenesis;biosynthetic process;cellular biosynthetic process;cellular macromolecule biosynthetic process;cellular macromolecule metabolic process;cellular metabolic process;cellular nitrogen compound metabolic process;cellular process;developmental process;macromolecule biosynthetic process;macromolecule metabolic process;metabolic process;nitrogen compound metabolic proc…	binding;DNA binding;nucleic acid binding;nucleic acid binding transcription factor activity;sequence-specific DNA binding transcription factor activity	cell part;intracellular membrane-bounded organelle;intracellular organelle;intracellular organelle part;intracellular part;macromolecular complex;membrane-bounded organelle;nuclear part;nucleus;organelle;organelle part;PcG protein complex;protein complex	3.4e-31	196.4	127.45	161.48	0.18735	788390000	0.147	NaN	NaN	0.23284	NaN	0.0762	-2.9838	Q9UQR0;H0Y6S1	499;15	Q9UQR0	UID3427	1;2	8014
Q9Y2V2-S-30	Q9Y2V2	Calcium-regulated heat stable protein 1	CARHSP1	1.42571	0.613703	S	30	PRSRERSPSPLRG	1	___1	2	27.5891	27.8034	27.8683	26.824	27.1423	27.4533	+	Intensity cxh_Intensity cxhc	biological regulation;cellular macromolecule metabolic process;cellular metabolic process;cellular nitrogen compound metabolic process;cellular process;cellular response to stimulus;intracellular signal transduction;macromolecule metabolic process;metabolic process;mRNA metabolic process;nitrogen compound metabolic process;nucleic acid metabolic process;nucleobase-containing compound metabolic pr…	binding;DNA binding;enzyme binding;mRNA 3'-UTR binding;mRNA binding;nucleic acid binding;phosphatase binding;protein binding;RNA binding	cell part;cytoplasmic mRNA processing body;cytoplasmic part;cytosol;extracellular membrane-bounded organelle;extracellular organelle;extracellular region part;extracellular vesicular exosome;intracellular non-membrane-bounded organelle;intracellular organelle;intracellular part;macromolecular complex;membrane-bounded organelle;membrane-bounded vesicle;non-membrane-bounded organelle;organelle;P gr…	2.74e-07	131.54	93.278	55.314	0.27542	6787200000	NaN	NaN	NaN	NaN	NaN	NaN	3.0637	Q9Y2V2;H3BSW7;H3BUY4;H3BPY5;H3BNU9;H3BTK3;I3L3X8	30;30;30;30;30;30;30	Q9Y2V2	UID3452	2;3	8082
Q9Y606-T-426	Q9Y606	tRNA pseudouridine synthase A, mitochondrial;tRNA pseudouridine synthase	PUS1	1.51905	-2.97187	T	426	SEGDGDTD_____	1	___2	2	23.0441	20.8613	23.4838	25.8563	25.8114	24.6371	+	Intensity cxh_Intensity cxhc	biological regulation;cellular macromolecule metabolic process;cellular metabolic process;cellular nitrogen compound metabolic process;cellular process;macromolecule metabolic process;macromolecule modification;metabolic process;ncRNA metabolic process;ncRNA processing;nitrogen compound metabolic process;nucleic acid metabolic process;nucleobase-containing compound metabolic process;positive regu…	carbon-oxygen lyase activity;catalytic activity;hydro-lyase activity;intramolecular transferase activity;isomerase activity;ligand-dependent nuclear receptor transcription coactivator activity;lyase activity;protein binding transcription factor activity;pseudouridine synthase activity;pseudouridylate synthase activity;transcription coactivator activity;transcription cofactor activity;transcriptio…	cell part;chromatin;chromosomal part;cytoplasmic part;intracellular membrane-bounded organelle;intracellular non-membrane-bounded organelle;intracellular organelle;intracellular organelle part;intracellular part;macromolecular complex;membrane-bounded organelle;mitochondrion;non-membrane-bounded organelle;nuclear chromatin;nuclear chromosome part;nuclear part;nucleolus;nucleoplasm part;nucleus;or…	1.76e-115	269.93	259.64	160.46	-0.73454	1037700000	0.384	0.37543	NaN	NaN	0.034231	0.023	-3.28822	Q9Y606;Q9Y606-2;F5H1S9;F5H168	426;398;373;133	Q9Y606	UID7947	1;2	8235
P46379-S-113	P46379	Large proline-rich protein BAG6	BAG6;BAT3	0.193017	-0.213926	S	113	ATHGGGSPPGTRG	0.999765	___1	3	24.5819	25.0684	25.8729	24.9987	25.5286	25.6376			anatomical structure development;apoptosis;apoptosis in response to endoplasmic reticulum stress;biological regulation;brain development;catabolic process;cell cycle process;cell death;cell differentiation;cellular catabolic process;cellular component assembly;cellular component assembly at cellular level;cellular component organization;cellular component organization at cellular level;cellular c…	binding;enzyme binding;polyubiquitin binding;proteasome binding;protein binding;protein complex binding;ribonucleoprotein binding;ribosome binding;small conjugating protein binding;ubiquitin binding;ubiquitin protein ligase binding	BAT3 complex;cell part;cytoplasm;cytoplasmic part;cytosol;cytosolic part;ER membrane insertion complex;intracellular membrane-bounded organelle;intracellular organelle;intracellular organelle part;intracellular part;macromolecular complex;membrane-bounded organelle;nuclear part;nucleoplasm;nucleus;organelle;organelle part;protein complex	4.81e-50	185.64	164.38	185.64	0.5866	514180000	0.202	0.18658	0.65874	0.19545	0.38456	0.406	-0.503332	P46379;A0A024RCR6;A0A0G2JK23;P46379-2;P46379-3;A0A0G2JL47;P46379-5;P46379-4;F6S6P2;X6REW1;A0A0G2JJM1;F6WML8;F6VEM6;F6X9W3;F6U341;F6UR09;F6U1F2;F6XTU0;A0A0G2JJR8;F6TC96	113;113;113;113;113;113;113;113;113;113;113;113;113;113;113;113;113;113;113;113	P46379	UID2	1	6
P46379-S-973	P46379	Large proline-rich protein BAG6	BAG6;BAT3	0.188231	-0.244313	S	973	PQRENASPAPGTT	1	___1	2	23.6784	24.1139	24.334	23.8815	23.7787	25.1992			anatomical structure development;apoptosis;apoptosis in response to endoplasmic reticulum stress;biological regulation;brain development;catabolic process;cell cycle process;cell death;cell differentiation;cellular catabolic process;cellular component assembly;cellular component assembly at cellular level;cellular component organization;cellular component organization at cellular level;cellular c…	binding;enzyme binding;polyubiquitin binding;proteasome binding;protein binding;protein complex binding;ribonucleoprotein binding;ribosome binding;small conjugating protein binding;ubiquitin binding;ubiquitin protein ligase binding	BAT3 complex;cell part;cytoplasm;cytoplasmic part;cytosol;cytosolic part;ER membrane insertion complex;intracellular membrane-bounded organelle;intracellular organelle;intracellular organelle part;intracellular part;macromolecular complex;membrane-bounded organelle;nuclear part;nucleoplasm;nucleus;organelle;organelle part;protein complex	1.78e-21	198.51	166.23	198.51	-0.7063	601980000	0.486	0.42417	0.68425	NaN	0.57013	0.539	-0.492321	P46379;A0A024RCR6;A0A0G2JK23;P46379-2;P46379-3;A0A0G2JL47;P46379-5;H0Y710	973;967;973;967;1003;967;967;116	P46379	UID3	1	6
P46379-S-964	P46379	Large proline-rich protein BAG6	BAG6;BAT3	0.0132806	0.0331472	S	964	QGAERASPEPQRE	1	___1	3	24.0296	26.0945	26.4483	25.0542	25.2699	26.1489			anatomical structure development;apoptosis;apoptosis in response to endoplasmic reticulum stress;biological regulation;brain development;catabolic process;cell cycle process;cell death;cell differentiation;cellular catabolic process;cellular component assembly;cellular component assembly at cellular level;cellular component organization;cellular component organization at cellular level;cellular c…	binding;enzyme binding;polyubiquitin binding;proteasome binding;protein binding;protein complex binding;ribonucleoprotein binding;ribosome binding;small conjugating protein binding;ubiquitin binding;ubiquitin protein ligase binding	BAT3 complex;cell part;cytoplasm;cytoplasmic part;cytosol;cytosolic part;ER membrane insertion complex;intracellular membrane-bounded organelle;intracellular organelle;intracellular organelle part;intracellular part;macromolecular complex;membrane-bounded organelle;nuclear part;nucleoplasm;nucleus;organelle;organelle part;protein complex	9.05e-26	151.49	124.49	138.15	-1.0781	748680000	NaN	NaN	NaN	NaN	NaN	NaN	0.0401693	P46379;A0A024RCR6;A0A0G2JK23;P46379-2;P46379-3;A0A0G2JL47;P46379-5;H0Y710	964;958;964;958;994;958;958;107	P46379	UID5	1	6
Q14135-S-149	Q14135	Transcription cofactor vestigial-like protein 4	VGLL4	0.464293	1.67342	S	149	SRPAGLSPTLTPG	0.946699	___1	3	24.4329	24.7695	25.3263	24.0127	20.1891	25.3067			biological regulation;biosynthetic process;cellular biosynthetic process;cellular macromolecule biosynthetic process;cellular macromolecule metabolic process;cellular metabolic process;cellular nitrogen compound metabolic process;cellular process;macromolecule biosynthetic process;macromolecule metabolic process;metabolic process;nitrogen compound metabolic process;nucleic acid metabolic process;…		cell part;intracellular membrane-bounded organelle;intracellular organelle;intracellular part;membrane-bounded organelle;nucleus;organelle	5.98e-08	124.88	91.003	124.88	-1.0332	151750000	NaN	NaN	NaN	NaN	NaN	NaN	1.07392	Q14135;G5E9M7;G5E9M9;A0A075B6E4;A0A0A6YYI5;Q14135-5;Q14135-6;Q14135-2;Q14135-4;F8W708;E7ERW0;E7EQU6;E7EWF5	149;155;90;149;154;65;69;118;155;149;145;149;149	Q14135	UID6	1	8
Q9P281-S-2079	Q9P281	BAH and coiled-coil domain-containing protein 1	BAHCC1	0.156073	0.580319	S	2079	LTSGAKSPTGASD	0.995913	___1	2	22.3976	23.9527	24.8393	22.1726	21.7491	25.5269				binding;chromatin binding		0.000454938	128.57	108.57	67.726	-1.6854	51779000	NaN	NaN	NaN	NaN	NaN	NaN	0.416956	Q9P281;F8WBW8;A0A075B747	2079;2079;2110	Q9P281	UID9	1	17
A8CG34-S-358	A8CG34	Nuclear envelope pore membrane protein POM 121C;Nuclear envelope pore membrane protein POM 121	POM121C;POM121	0.0548814	-0.0942542	S	358	GLNSQSSDDHLNK	0.911748	___1	2	23.0073	23.3632	23.3273	22.2991	23.3696	24.312			establishment of localization;establishment of protein localization;establishment of RNA localization;mRNA transport;nucleic acid transport;nucleobase-containing compound transport;protein transport;RNA transport;transport		cell part;cytoplasmic part;endoplasmic reticulum membrane;endoplasmic reticulum part;intracellular organelle part;intracellular part;macromolecular complex;membrane;membrane part;nuclear membrane;nuclear part;nuclear pore;organelle membrane;organelle part;pore complex;protein complex	8.4e-05	135.61	45.985	135.61	-0.31708	58141000	NaN	0.47165	0.77038	0.19096	0.5939	0.628	-0.159114	A8CG34;A0A075B7F8;A0A087WY75;A8CG34-2;Q96HA1;Q96HA1-2;Q96HA1-3	358;358;116;116;381;116;116	A8CG34;Q96HA1	UID11	1	19;6452
A8CG34-S-2	A8CG34	Nuclear envelope pore membrane protein POM 121C;Nuclear envelope pore membrane protein POM 121	POM121C;POM121	0.0525083	-0.085537	S	2	_____MSPAAAAA	1	___1	2	24.5769	24.428	24.3598	23.8187	24.1665	25.6361			establishment of localization;establishment of protein localization;establishment of RNA localization;mRNA transport;nucleic acid transport;nucleobase-containing compound transport;protein transport;RNA transport;transport		cell part;cytoplasmic part;endoplasmic reticulum membrane;endoplasmic reticulum part;intracellular organelle part;intracellular part;macromolecular complex;membrane;membrane part;nuclear membrane;nuclear part;nuclear pore;organelle membrane;organelle part;pore complex;protein complex	0.00398807	95.631	57.229	94.551	0.22129	194650000	0.35345	0.037509	0.74008	0.64093	0.42759	0.56748	-0.152578	A8CG34;A0A075B7F8;Q96HA1	2;2;2	A8CG34;Q96HA1	UID12	1	19;6452
Q9HB09-S-195	Q9HB09	Bcl-2-like protein 12	BCL2L12	0.0110937	0.0138645	S	195	QLKSPPSPELQGP	0.996315	___1	2	22.9593	22.3554	23.2764	23.0969	22.2313	23.2213			biological regulation;negative regulation of biological process;negative regulation of cell aging;negative regulation of cellular process;negative regulation of cellular senescence;negative regulation of developmental process;negative regulation of response to stimulus;positive regulation of biological process;positive regulation of biosynthetic process;positive regulation of cellular biosyntheti…		cell part;intracellular membrane-bounded organelle;intracellular organelle;intracellular part;membrane;membrane-bounded organelle;nucleus;organelle	0.00286203	88.803	64.511	88.803	-0.86453	42433000	0.66914	0.45523	NaN	NaN	NaN	NaN	0.0336356	Q9HB09;A0A087WSV0;I6LJZ7;Q9HB09-3	195;111;195;194	Q9HB09	UID13	1	20
Q8N5I9-S-178	Q8N5I9	Uncharacterized protein C12orf45	C12orf45	0.623542	-0.883526	S	178	KIEVLDSPASKKK	0.993957	___1	2	26.3381	26.5506	24.5729	26.7327	26.8879	26.4916						5.07e-05	148.78	72.556	127.52	-1.6168	538140000	0.586	0.33567	NaN	0.2634	0.60686	0.952	-1.38626	Q8N5I9;A0A087WT30	178;178	Q8N5I9	UID14	1	27
Q8TCU4-S-1218	Q8TCU4	Alstrom syndrome protein 1	ALMS1	0.186567	0.324249	S	1218	EEAQKVSPVLGPA	1	___1	2	22.8745	23.9874	24.8379	22.9729	24.1596	23.5946			biological regulation;cell cycle;cell cycle process;cellular component organization;cellular component organization at cellular level;cellular component organization or biogenesis;cellular component organization or biogenesis at cellular level;cellular process;endosome transport;establishment of localization;establishment of localization in cell;G2/M transition of mitotic cell cycle;intracellular…		cell part;cell projection;centrosome;cilium;cytoplasm;cytoplasmic part;cytoskeletal part;cytosol;intracellular membrane-bounded organelle;intracellular non-membrane-bounded organelle;intracellular organelle;intracellular organelle part;intracellular part;membrane-bounded organelle;microtubule organizing center;non-membrane-bounded organelle;nuclear part;nucleoplasm;nucleus;organelle;organelle par…	0.00653061	80.318	58.791	80.318	-1.3856	93949000	NaN	NaN	NaN	NaN	NaN	NaN	0.488483	Q8TCU4;A0A087WTU9;A0A087WZY3;Q8TCU4-2;A0A087WV20;Q8TCU4-3	1218;1177;1219;1218;1219;1218	Q8TCU4	UID15	1	37
Q9UKL3-S-567	Q9UKL3	CASP8-associated protein 2	CASP8AP2	0.631972	-0.213447	S	567	KLNLTLSPAKKQP	0.999358	___1	2	26.0287	26.4905	26.3408	26.6363	26.4381	26.4259			activation of caspase activity;biological regulation;biosynthetic process;cell cycle;cellular biosynthetic process;cellular macromolecule biosynthetic process;cellular macromolecule metabolic process;cellular metabolic process;cellular nitrogen compound metabolic process;cellular process;cellular response to abiotic stimulus;cellular response to external stimulus;cellular response to mechanical s…	apoptotic protease activator activity;binding;caspase activator activity;caspase regulator activity;cytokine receptor binding;death receptor binding;DNA binding;enzyme activator activity;enzyme regulator activity;nucleic acid binding;peptidase activator activity;peptidase regulator activity;protein binding;protein binding transcription factor activity;receptor binding;small conjugating protein bi…	cell part;cytoplasm;cytoplasmic part;intracellular membrane-bounded organelle;intracellular organelle;intracellular organelle part;intracellular part;membrane-bounded organelle;mitochondrion;nuclear body;nuclear part;nucleoplasm part;nucleus;organelle;organelle part;PML body	0.000348099	141.71	79.248	137.89	0.15223	533120000	NaN	NaN	NaN	NaN	NaN	NaN	-1.40268	Q9UKL3;A0A087WTW5	567;567	Q9UKL3	UID18	1	40
P09884-S-209	P09884	DNA polymerase alpha catalytic subunit;DNA polymerase	POLA1	0.847136	-0.570276	S	209	PSGKIASPVSRKE	0.999995	___1	2	27.0766	27.8977	27.988	28.0919	28.1237	28.4576			anatomical structure homeostasis;biological regulation;biosynthetic process;cell cycle;cell cycle process;cell proliferation;cellular biosynthetic process;cellular component organization;cellular component organization at cellular level;cellular component organization or biogenesis;cellular component organization or biogenesis at cellular level;cellular macromolecule biosynthetic process;cellular…	3'-5' exonuclease activity;4 iron, 4 sulfur cluster binding;binding;catalytic activity;cation binding;chromatin binding;DNA binding;DNA polymerase activity;DNA-directed DNA polymerase activity;enzyme binding;exonuclease activity;hydrolase activity;hydrolase activity, acting on ester bonds;ion binding;iron-sulfur cluster binding;kinase binding;metal cluster binding;metal ion binding;nuclease activ…	alpha DNA polymerase:primase complex;cell part;chromosomal part;cytoplasm;envelope;intracellular membrane-bounded organelle;intracellular non-membrane-bounded organelle;intracellular organelle;intracellular organelle part;intracellular part;macromolecular complex;membrane-bounded organelle;non-membrane-bounded organelle;nuclear chromosome part;nuclear envelope;nuclear matrix;nuclear part;nucleolu…	0.00650962	109.29	71.645	109.29	-0.15857	1660600000	NaN	NaN	NaN	NaN	NaN	NaN	-1.82416	P09884;A0A087WU64;A6NMQ1	209;209;215	P09884	UID21	1	50
Q8WYA6-S-545	Q8WYA6	Beta-catenin-like protein 1	CTNNBL1	0.153834	0.571938	S	545	NIGDGRSPEFREN	1	___1	3	23.174	24.4686	24.1575	20.8411	23.8656	25.3775			apoptosis;biological regulation;cell death;cellular macromolecule metabolic process;cellular metabolic process;cellular nitrogen compound metabolic process;cellular process;death;gene expression;immune system process;macromolecule metabolic process;metabolic process;mRNA metabolic process;mRNA processing;nitrogen compound metabolic process;nuclear mRNA splicing, via spliceosome;nucleic acid metab…	binding;enzyme binding;protein binding	cell part;cytoplasm;intracellular membrane-bounded organelle;intracellular organelle;intracellular organelle part;intracellular part;macromolecular complex;membrane;membrane-bounded organelle;nuclear part;nucleoplasm;nucleus;organelle;organelle part;protein complex;Prp19 complex;ribonucleoprotein complex;spliceosomal complex	3.25e-05	123.32	102.84	123.32	0.34698	110270000	0.263	0.5431	0.20644	NaN	0.2626	0.0544	0.411613	Q8WYA6;A0A087WUB9;Q8WYA6-4;Q8WYA6-3;Q8WYA6-2	545;550;518;293;358	Q8WYA6	UID22	1	53
Q9Y5X0-S-66	Q9Y5X0	Sorting nexin-10	SNX10	0.728544	-2.13098	S	66	LRQRLQSNALLVQ	0.999999	___1	3	25.2788	21.3681	24.621	26.9023	24.9053	25.8533			anatomical structure formation involved in morphogenesis;cell differentiation;cell projection assembly;cell projection organization;cellular component assembly;cellular component assembly at cellular level;cellular component assembly involved in morphogenesis;cellular component organization;cellular component organization at cellular level;cellular component organization or biogenesis;cellular co…	1-phosphatidylinositol binding;ATPase binding;binding;enzyme binding;lipid binding;phosphatidylinositol binding;phospholipid binding;protein binding	cell part;cytoplasmic part;cytoskeletal part;endoplasmic reticulum;endosomal part;extrinsic to endosome membrane;extrinsic to membrane;extrinsic to organelle membrane;intracellular membrane-bounded organelle;intracellular organelle;intracellular organelle part;intracellular part;membrane part;membrane-bounded organelle;microtubule organizing center;nucleus;organelle;organelle part	0.0111371	65.092	32.358	65.092	-4.4542	283980000	NaN	NaN	NaN	NaN	NaN	NaN	-1.59094	Q9Y5X0;G5E9H5;C9JQ16;A0A087WUJ3	66;26;92;66	Q9Y5X0	UID26	1	59
O14979-S-241	O14979	Heterogeneous nuclear ribonucleoprotein D-like	HNRNPDL	0.166077	-0.386415	S	241	VFVGGLSPDTSEE	0.987178	___1	2	23.3949	24.414	23.9589	23.3519	23.6219	25.9534			biological regulation;biosynthetic process;cellular biosynthetic process;cellular macromolecule biosynthetic process;cellular macromolecule metabolic process;cellular metabolic process;cellular nitrogen compound metabolic process;cellular process;macromolecule biosynthetic process;macromolecule metabolic process;metabolic process;nitrogen compound metabolic process;nucleic acid metabolic process;…	binding;DNA binding;double-stranded DNA binding;mRNA binding;nucleic acid binding;nucleotide binding;poly(A) RNA binding;poly(G) RNA binding;poly-purine tract binding;RNA binding;single-stranded DNA binding;single-stranded RNA binding;structure-specific DNA binding	cell part;cytoplasm;extracellular membrane-bounded organelle;extracellular organelle;extracellular region part;extracellular vesicular exosome;intracellular membrane-bounded organelle;intracellular organelle;intracellular organelle part;intracellular part;macromolecular complex;membrane-bounded organelle;membrane-bounded vesicle;nuclear part;nucleoplasm;nucleus;organelle;organelle part;ribonucleo…	0.00204375	89.642	70.035	89.642	-4.2246	127570000	0.75325	0.20327	0.62357	NaN	0.78327	NaN	-0.440675	O14979;A0A087WUK2;O14979-3;O14979-2	241;241;122;122	O14979;O14979-3	UID27	1	60;2119
P13056-S-64	P13056	Nuclear receptor subfamily 2 group C member 1	NR2C1	0.540118	-0.476204	S	64	ILARQDSTPGKVF	0.972888	___1	2	23.9754	24.865	25.0003	25.3226	24.651	25.2957			biological regulation;biosynthetic process;cellular biosynthetic process;cellular macromolecule metabolic process;cellular metabolic process;cellular nitrogen compound metabolic process;cellular process;gene expression;macromolecule metabolic process;metabolic process;negative regulation of biological process;negative regulation of biosynthetic process;negative regulation of cellular biosynthetic…	binding;cation binding;DNA binding;ion binding;ligand-dependent nuclear receptor activity;metal ion binding;molecular transducer activity;nucleic acid binding;nucleic acid binding transcription factor activity;receptor activity;sequence-specific DNA binding;sequence-specific DNA binding transcription factor activity;signal transducer activity;signaling receptor activity;steroid hormone receptor a…	cell part;intracellular organelle part;intracellular part;nuclear body;nuclear part;nucleoplasm;nucleoplasm part;organelle part;PML body	0.000171795	122.39	70.145	89.43	-0.51799	225890000	NaN	NaN	NaN	NaN	NaN	NaN	-1.22338	P13056;A0A087WUK4;P13056-2;P13056-3	64;64;64;64	P13056	UID28	1	61
O60841-S-1168	O60841	Eukaryotic translation initiation factor 5B	EIF5B	0.487852	-1.91709	S	1168	EPIPGESPKMFGR	1	___1	2	21.5272	26.8096	26.4848	26.8931	26.9629	26.7169			biological regulation;biosynthetic process;cellular biosynthetic process;cellular macromolecule biosynthetic process;cellular macromolecule metabolic process;cellular metabolic process;cellular process;cellular protein metabolic process;gene expression;macromolecule biosynthetic process;macromolecule metabolic process;metabolic process;posttranscriptional regulation of gene expression;primary met…	binding;catalytic activity;GTP binding;GTPase activity;guanyl nucleotide binding;guanyl ribonucleotide binding;hydrolase activity;hydrolase activity, acting on acid anhydrides;hydrolase activity, acting on acid anhydrides, in phosphorus-containing anhydrides;nucleic acid binding;nucleoside-triphosphatase activity;nucleotide binding;purine nucleotide binding;purine ribonucleoside triphosphate bind…	cell part;cytoplasm;cytoplasmic part;cytosol;intracellular part	0.00269939	98.182	71.135	69.815	-0.18513	598410000	NaN	0.37116	NaN	0.50206	0.94005	0.35683	-1.12058	O60841;A0A087WUT6	1168;1168	O60841	UID29	1	68
O60841-S-107	O60841	Eukaryotic translation initiation factor 5B	EIF5B	0.418488	0.971598	S	107	QKGKKQSFDDNDS	1	___1	2	22.6449	23.7572	23.303	20.3964	23.1111	23.2826			biological regulation;biosynthetic process;cellular biosynthetic process;cellular macromolecule biosynthetic process;cellular macromolecule metabolic process;cellular metabolic process;cellular process;cellular protein metabolic process;gene expression;macromolecule biosynthetic process;macromolecule metabolic process;metabolic process;posttranscriptional regulation of gene expression;primary met…	binding;catalytic activity;GTP binding;GTPase activity;guanyl nucleotide binding;guanyl ribonucleotide binding;hydrolase activity;hydrolase activity, acting on acid anhydrides;hydrolase activity, acting on acid anhydrides, in phosphorus-containing anhydrides;nucleic acid binding;nucleoside-triphosphatase activity;nucleotide binding;purine nucleotide binding;purine ribonucleoside triphosphate bind…	cell part;cytoplasm;cytoplasmic part;cytosol;intracellular part	3.36e-120	288.3	246.24	254.71	0.1665	81816000	0.822	0.43249	0.58477	0.68421	0.5428	0.166	0.982418	O60841;A0A087WUT6	107;107	O60841	UID30	1;2	68
O60841-S-164	O60841	Eukaryotic translation initiation factor 5B	EIF5B	0.00702316	-0.0163364	S	164	NKKWDGSEEDEDN	1	___1	2	26.4877	27.6777	27.4486	27.3027	26.0199	28.3404			biological regulation;biosynthetic process;cellular biosynthetic process;cellular macromolecule biosynthetic process;cellular macromolecule metabolic process;cellular metabolic process;cellular process;cellular protein metabolic process;gene expression;macromolecule biosynthetic process;macromolecule metabolic process;metabolic process;posttranscriptional regulation of gene expression;primary met…	binding;catalytic activity;GTP binding;GTPase activity;guanyl nucleotide binding;guanyl ribonucleotide binding;hydrolase activity;hydrolase activity, acting on acid anhydrides;hydrolase activity, acting on acid anhydrides, in phosphorus-containing anhydrides;nucleic acid binding;nucleoside-triphosphatase activity;nucleotide binding;purine nucleotide binding;purine ribonucleoside triphosphate bind…	cell part;cytoplasm;cytoplasmic part;cytosol;intracellular part	5.68e-206	310.17	263.7	304.03	0.39529	1737900000	0.731	NaN	0.87958	0.76124	0.9586	0.93	-0.0213905	O60841;A0A087WUT6	164;164	O60841	UID32	1	68
O60841-S-214	O60841	Eukaryotic translation initiation factor 5B	EIF5B	0.560457	-0.529203	S	214	PGPNIESGNEDDD	1	___1	2	26.4074	27.4297	27.0012	27.2279	27.1331	28.0649			biological regulation;biosynthetic process;cellular biosynthetic process;cellular macromolecule biosynthetic process;cellular macromolecule metabolic process;cellular metabolic process;cellular process;cellular protein metabolic process;gene expression;macromolecule biosynthetic process;macromolecule metabolic process;metabolic process;posttranscriptional regulation of gene expression;primary met…	binding;catalytic activity;GTP binding;GTPase activity;guanyl nucleotide binding;guanyl ribonucleotide binding;hydrolase activity;hydrolase activity, acting on acid anhydrides;hydrolase activity, acting on acid anhydrides, in phosphorus-containing anhydrides;nucleic acid binding;nucleoside-triphosphatase activity;nucleotide binding;purine nucleotide binding;purine ribonucleoside triphosphate bind…	cell part;cytoplasm;cytoplasmic part;cytosol;intracellular part	1.1e-105	254.39	218.68	249.06	0.13751	4942200000	0.376	0.35465	0.42827	0.46267	0.45862	0.412	-1.26319	O60841;A0A087WUT6	214;214	O60841	UID33	1	68
Q8WTW3-S-7	Q8WTW3	Conserved oligomeric Golgi complex subunit 1	COG1	0.0640392	-0.268729	S	7	MATAATSPALKRL	0.994948	___1	2	24.2748	23.6306	24.5972	26.2718	25.4221	21.6148			cellular component organization;cellular component organization at cellular level;cellular component organization or biogenesis;cellular component organization or biogenesis at cellular level;cellular process;establishment of localization;establishment of localization in cell;establishment of protein localization;Golgi organization;Golgi vesicle transport;intracellular transport;intra-Golgi vesic…		cell part;cytoplasmic part;Golgi apparatus;Golgi apparatus part;Golgi membrane;Golgi transport complex;intracellular membrane-bounded organelle;intracellular organelle;intracellular organelle part;intracellular part;macromolecular complex;membrane;membrane-bounded organelle;organelle;organelle membrane;organelle part;protein complex	5.06e-06	155.26	119.75	155.26	-0.85136	184640000	NaN	NaN	NaN	NaN	NaN	NaN	-0.184087	Q8WTW3;A0A087WVI0;E9PBL8	7;7;7	Q8WTW3	UID37	1	80
Q8WTW3-S-548	Q8WTW3	Conserved oligomeric Golgi complex subunit 1	COG1	0.0201711	0.0902284	S	548	SLPKDVSPTQAKS	0.994764	___1	2	26.487	27.3001	24.1035	26.7821	27.2301	23.6077			cellular component organization;cellular component organization at cellular level;cellular component organization or biogenesis;cellular component organization or biogenesis at cellular level;cellular process;establishment of localization;establishment of localization in cell;establishment of protein localization;Golgi organization;Golgi vesicle transport;intracellular transport;intra-Golgi vesic…		cell part;cytoplasmic part;Golgi apparatus;Golgi apparatus part;Golgi membrane;Golgi transport complex;intracellular membrane-bounded organelle;intracellular organelle;intracellular organelle part;intracellular part;macromolecular complex;membrane;membrane-bounded organelle;organelle;organelle membrane;organelle part;protein complex	0.0198139	72.638	25.035	72.638	1.9426	550170000	NaN	NaN	NaN	NaN	NaN	NaN	0.0605578	Q8WTW3;A0A087WVI0;E9PBL8	548;548;548	Q8WTW3	UID38	1	80
Q96JY6-S-197	Q96JY6	PDZ and LIM domain protein 2	PDLIM2	0.63997	1.90365	S	197	VLVLPPSPGPRSS	1	___1	2	25.2347	24.9137	26.0511	21.9972	22.4084	26.083				binding;cation binding;ion binding;metal ion binding;transition metal ion binding;zinc ion binding	actin cytoskeleton;actin filament bundle;actomyosin;adherens junction;anchoring junction;cell cortex part;cell junction;cell part;cell-substrate adherens junction;cell-substrate junction;cortical actin cytoskeleton;cortical cytoskeleton;cytoplasmic part;cytoskeletal part;cytoskeleton;extracellular membrane-bounded organelle;extracellular organelle;extracellular region part;extracellular vesicular…	0.005769	97.291	72.074	88.734	0.077011	211700000	0.4488	0.41701	0.89152	NaN	NaN	0.25555	1.41825	Q96JY6;A0A087WVI1;Q96JY6-3;C9JS55;Q96JY6-4;Q96JY6-5;C9JSR2	197;170;197;197;197;447;197	Q96JY6	UID39		81
O60333-S-1454	O60333	Kinesin-like protein KIF1B;Kinesin-like protein	KIF1B;KIF1Bbeta	0.774008	0.785084	S	1454	KMSDTGSPGMQRR	0.999987	___1	2	24.9043	26.2137	26.1946	24.7575	24.8701	25.3297			anterograde axon cargo transport;apoptosis;axon cargo transport;cell communication;cell death;cell-cell signaling;cellular component movement;cellular process;cytoskeleton-dependent intracellular transport;death;establishment of localization;establishment of localization in cell;establishment of mitochondrion localization;establishment of mitochondrion localization, microtubule-mediated;establish…	adenyl nucleotide binding;adenyl ribonucleotide binding;ATP binding;ATPase activity;binding;catalytic activity;cytoskeletal protein binding;hydrolase activity;hydrolase activity, acting on acid anhydrides;hydrolase activity, acting on acid anhydrides, in phosphorus-containing anhydrides;kinesin binding;microtubule motor activity;motor activity;nucleoside-triphosphatase activity;nucleotide binding…	cell part;cell projection;cytoplasmic part;cytoplasmic vesicle;cytoplasmic vesicle membrane;cytoplasmic vesicle part;cytoskeletal part;intracellular membrane-bounded organelle;intracellular organelle;intracellular organelle part;intracellular part;kinesin complex;macromolecular complex;membrane;membrane-bounded organelle;microtubule;microtubule associated complex;mitochondrion;neuron projection;o…	9.68e-06	191.29	146.99	157.47	-1.0102	341480000	NaN	NaN	NaN	NaN	NaN	NaN	1.67995	O60333;A0A087WWA3;Q4R9M9;O60333-2;O60333-4	1454;1428;1440;1408;1454	O60333	UID41	1	97
Q96T37-S-656	Q96T37	Putative RNA-binding protein 15	RBM15	0.0256237	0.0456676	S	656	GRHLDRSPESDRP	0.998393	___1	3	24.6948	24.1987	23.7722	24.7533	23.1089	24.6665			anatomical structure development;anatomical structure morphogenesis;biological regulation;blood vessel development;branching morphogenesis of a tube;cardiac septum morphogenesis;developmental process;hemopoietic or lymphoid organ development;morphogenesis of a branching epithelium;morphogenesis of a branching structure;morphogenesis of an epithelium;multicellular organismal process;negative regul…	binding;nucleotide binding	cell part;intracellular organelle part;intracellular part;membrane;nuclear membrane;nuclear part;nucleoplasm;organelle membrane;organelle part	0.00279717	81.311	58.173	81.311	0.2989	124690000	NaN	NaN	NaN	NaN	NaN	NaN	0.0764849	Q96T37;A0A087WWP4;Q96T37-4;Q96T37-2;Q96T37-3	656;612;612;656;656	Q96T37	UID42	1	102
Q96T37-S-294	Q96T37	Putative RNA-binding protein 15	RBM15	0.332917	0.301345	S	294	GGQRSLSPGGAAL	0.999078	___1	2	27.0926	27.304	27.8459	26.6983	26.9488	27.6914			anatomical structure development;anatomical structure morphogenesis;biological regulation;blood vessel development;branching morphogenesis of a tube;cardiac septum morphogenesis;developmental process;hemopoietic or lymphoid organ development;morphogenesis of a branching epithelium;morphogenesis of a branching structure;morphogenesis of an epithelium;multicellular organismal process;negative regul…	binding;nucleotide binding	cell part;intracellular organelle part;intracellular part;membrane;nuclear membrane;nuclear part;nucleoplasm;organelle membrane;organelle part	0.000587652	125.72	101.57	97.911	-0.98101	1005200000	NaN	NaN	NaN	NaN	NaN	NaN	0.807607	Q96T37;A0A087WWP4;Q96T37-4;Q96T37-2;Q96T37-3	294;250;250;294;294	Q96T37	UID46	1	102
A0A087WXI0-S-115	A0A087WXI0		RAB44	0.499597	0.460106	S	115	IFGSSQSPHRLRR	0.999962	___1	3	29.0821	28.2424	29.523	28.5301	28.7154	28.2216			biological regulation;cellular process;cellular response to stimulus;establishment of localization;establishment of protein localization;intracellular signal transduction;protein transport;regulation of biological process;regulation of cellular process;response to stimulus;signal transduction;small GTPase mediated signal transduction;transport	binding;calcium ion binding;cation binding;GTP binding;guanyl nucleotide binding;guanyl ribonucleotide binding;ion binding;metal ion binding;nucleotide binding;purine nucleotide binding;purine ribonucleoside triphosphate binding;purine ribonucleotide binding;ribonucleotide binding	cell part;intracellular;membrane	4.18e-07	170.4	121.98	118.24	0.082701	4553100000	0.773	NaN	NaN	0.65859	NaN	0.943	1.14376	A0A087WXI0	115	A0A087WXI0	UID47	1	116
A0A087WXI0-S-509	A0A087WXI0	Ras-related protein Rab-44	RAB44	0.53384	-1.0545	S	509	PPPPANSPPPQAP	1	___1	2	28.4055	25.9808	28.4348	29.1187	28.799	28.0668			biological regulation;cellular process;cellular response to stimulus;establishment of localization;establishment of protein localization;intracellular signal transduction;protein transport;regulation of biological process;regulation of cellular process;response to stimulus;signal transduction;small GTPase mediated signal transduction;transport	binding;calcium ion binding;cation binding;GTP binding;guanyl nucleotide binding;guanyl ribonucleotide binding;ion binding;metal ion binding;nucleotide binding;purine nucleotide binding;purine ribonucleoside triphosphate binding;purine ribonucleotide binding;ribonucleotide binding	cell part;intracellular;membrane	2.26e-75	229.67	202.4	227.66	-0.10627	2455000000	0.444	0.093836	0.56663	0.78739	0.60718	0.319	-1.21108	A0A087WXI0;Q7Z6P3	509;263	A0A087WXI0	UID48	1	116
P31641-S-21	P31641	Sodium- and chloride-dependent taurine transporter;Transporter	SLC6A6	0.343142	0.507361	S	21	KDILKPSPGKSPG	1	___1	2	25.3393	23.5295	23.4941	23.6492	23.6937	23.4979			amine metabolic process;amine transport;amino acid transport;carboxylic acid metabolic process;carboxylic acid transport;cellular amine metabolic process;cellular amino acid metabolic process;cellular ketone metabolic process;cellular metabolic process;cellular nitrogen compound metabolic process;cellular process;establishment of localization;ion transport;metabolic process;nitrogen compound meta…	active transmembrane transporter activity;amine binding;amine transmembrane transporter activity;binding;cation transmembrane transporter activity;inorganic cation transmembrane transporter activity;ion transmembrane transporter activity;metal ion transmembrane transporter activity;monovalent inorganic cation transmembrane transporter activity;neurotransmitter transporter activity;neurotransmitte…	cell part;integral to membrane;integral to plasma membrane;intrinsic to membrane;intrinsic to plasma membrane;membrane;membrane part;plasma membrane;plasma membrane part	0.00370261	96.113	48.371	93.561	0.39887	113090000	NaN	NaN	NaN	NaN	NaN	NaN	0.82883	P31641;C9JPV1;A0A087WYN0;A0A087WY96;P31641-2	21;21;122;122;21	P31641	UID51	1	138
Q9BVV6-S-183	Q9BVV6	Protein TALPID3	KIAA0586	0.693138	-0.570035	S	183	PLIKVQSDLEAKV	1	___1	2	23.643	24.6616	24.5163	24.455	24.9741	25.1018			anatomical structure formation involved in morphogenesis;anatomical structure morphogenesis;biological regulation;cell part morphogenesis;cell projection assembly;cell projection morphogenesis;cell projection organization;cell surface receptor linked signaling pathway;cellular component assembly;cellular component assembly at cellular level;cellular component assembly involved in morphogenesis;ce…		cell part;centrosome;cytoplasm;cytoplasmic part;cytoskeletal part;intracellular non-membrane-bounded organelle;intracellular organelle;intracellular organelle part;intracellular part;microtubule organizing center;non-membrane-bounded organelle;organelle;organelle part	0.00700605	93.096	31.848	93.096	-0.20946	155590000	NaN	NaN	NaN	NaN	NaN	NaN	-1.52183	Q9BVV6;Q9BVV6-2;A0A087WYM5;Q9BVV6-4;Q9BVV6-3;G3V4J0;G3V2T5	183;198;113;154;251;113;113	Q9BVV6	UID53	1	147
A0A087WZ13-S-14	A0A087WZ13	Ribonucleoprotein PTB-binding 1	RAVER1	0.622228	-0.491512	S	14	THRPPLSPKSGAE	1	___1	2	28.5578	29.6261	29.4046	29.4163	29.7498	29.8969				binding;nucleic acid binding;nucleotide binding		2.39e-136	282.3	263.47	282.3	-0.056446	32154000000	0.172	NaN	NaN	NaN	0.37765	NaN	-1.3837	A0A087WZ13;E9PAU2;Q8IY67-2;Q8IY67;Q8IY67-3	14;31;14;14;14	A0A087WZ13	UID56	1	157
A0A087WZ13-S-567	A0A087WZ13	Ribonucleoprotein PTB-binding 1	RAVER1	0.44218	0.408731	S	567	LKSRLLSPLSSAR	0.999989	___1	2	25.0541	25.5591	25.7026	24.4999	24.9129	25.6767				binding;nucleic acid binding;nucleotide binding		0.00589073	106.62	47.269	106.62	0.41628	247830000	NaN	0.8909	0.44065	NaN	0.25935	0.42326	1.02989	A0A087WZ13;E9PAU2;Q8IY67-2	567;584;567	A0A087WZ13	UID57	1	157
A0A087WZ13-S-617	A0A087WZ13	Ribonucleoprotein PTB-binding 1	RAVER1	0.0795873	-0.0505199	S	617	PSRHKMSPPPSGF	1	___1	2	28.5321	28.1293	27.7948	28.1527	28.3383	28.1167				binding;nucleic acid binding;nucleotide binding		0.000827723	96.745	69.263	96.745	-0.020567	3032200000	NaN	NaN	NaN	NaN	NaN	NaN	-0.225622	A0A087WZ13;E9PAU2;Q8IY67-2;K7EQG2	617;634;617;35	A0A087WZ13	UID58	1	157
A0A087WZ40-S-395	A0A087WZ40	Ensconsin	MAP7	0.0183747	0.0288397	S	395	AQVRPPSPGNIRP	1	___1	3	26.8404	26.551	25.5734	25.7133	26.2301	26.9348			anatomical structure development;anatomical structure morphogenesis;biological regulation;cell development;cell differentiation;cell morphogenesis;cell proliferation;cellular component morphogenesis;cellular component organization;cellular component organization at cellular level;cellular component organization or biogenesis;cellular component organization or biogenesis at cellular level;cellular…		cell part;cytoskeletal part;intracellular organelle part;intracellular part;macromolecular complex;membrane;microtubule;organelle part;plasma membrane;protein complex	0.00121617	77.631	65.735	51.688	1.1001	530420000	NaN	NaN	NaN	NaN	NaN	NaN	0.055271	A0A087WZ40;Q14244-7;Q14244;Q14244-5;Q14244-3;Q14244-6;Q14244-4;Q14244-2	395;387;365;219;271;350;350;328	A0A087WZ40	UID59	1	161
Q15651-S-78	Q15651	High mobility group nucleosome-binding domain-containing protein 3	HMGN3	0.401325	0.16158	S	78	KEGTAPSENGETK	0.999936	___1	2	25.6293	25.8584	25.8307	25.3024	25.769	25.7623			cellular component organization;cellular component organization at cellular level;cellular component organization or biogenesis;cellular component organization or biogenesis at cellular level;cellular process;chromatin modification;chromatin organization;chromosome organization;organelle organization	binding;DNA binding;hormone receptor binding;nuclear hormone receptor binding;nucleic acid binding;protein binding;receptor binding;thyroid hormone receptor binding;transcription factor binding	cell part;chromatin;chromosomal part;cytoplasm;intracellular organelle part;intracellular part;nuclear part;nucleoplasm;organelle part	0.000555365	115.92	93.592	115.92	-0.33888	497790000	NaN	NaN	NaN	NaN	NaN	NaN	0.947814	Q15651;A0A087WZE9	78;78	Q15651	UID60	1	166
Q15651-S-6	Q15651	High mobility group nucleosome-binding domain-containing protein 3	HMGN3	0.30751	-1.46905	S	6	_MPKRKSPENTEG	1	___1	2	22.2703	22.9621	27.6483	26.8723	26.5833	23.8321			cellular component organization;cellular component organization at cellular level;cellular component organization or biogenesis;cellular component organization or biogenesis at cellular level;cellular process;chromatin modification;chromatin organization;chromosome organization;organelle organization	binding;DNA binding;hormone receptor binding;nuclear hormone receptor binding;nucleic acid binding;protein binding;receptor binding;thyroid hormone receptor binding;transcription factor binding	cell part;chromatin;chromosomal part;cytoplasm;intracellular organelle part;intracellular part;nuclear part;nucleoplasm;organelle part	1.81e-62	240.31	187.47	100.45	-0.28185	812570000	NaN	NaN	NaN	NaN	NaN	NaN	-0.754388	Q15651;A0A087WZE9;Q15651-2	6;6;6	Q15651	UID61	1	166
P29966-S-145	P29966	Myristoylated alanine-rich C-kinase substrate	MARCKS	0.148647	0.461271	S	145	EDGATPSPSNETP	0.993383	___1	2	25.8648	26.2979	23.5897	23.9881	24.0037	26.3767			biological regulation;cellular metabolic process;cellular process;energy derivation by oxidation of organic compounds;energy reserve metabolic process;generation of precursor metabolites and energy;metabolic process;oxidation-reduction process;regulation of biological process;regulation of cell communication;regulation of cellular localization;regulation of cellular process;regulation of hormone …	actin binding;actin filament binding;binding;calmodulin binding;cytoskeletal protein binding;protein binding	actin cytoskeleton;adherens junction;anchoring junction;cell cortex;cell junction;cell part;cell-substrate adherens junction;cell-substrate junction;centrosome;cytoplasmic part;cytoskeletal part;cytoskeleton;extracellular membrane-bounded organelle;extracellular organelle;extracellular region part;extracellular vesicular exosome;female germ cell nucleus;focal adhesion;germ cell nucleus;germinal v…	4.5e-31	200.97	141.4	200.97	0.071328	330570000	0.606	NaN	0.26536	0.19785	0.2337	0.92	0.399179	P29966;A0A087WZH7	145;145	P29966	UID62	1;2	168
P29966-S-118	P29966	Myristoylated alanine-rich C-kinase substrate	MARCKS	0.21266	0.617668	S	118	EAAEPGSPTAAEG	0.903678	___1	3	25.1432	25.5406	25.4595	22.5296	26.037	25.7236			biological regulation;cellular metabolic process;cellular process;energy derivation by oxidation of organic compounds;energy reserve metabolic process;generation of precursor metabolites and energy;metabolic process;oxidation-reduction process;regulation of biological process;regulation of cell communication;regulation of cellular localization;regulation of cellular process;regulation of hormone …	actin binding;actin filament binding;binding;calmodulin binding;cytoskeletal protein binding;protein binding	actin cytoskeleton;adherens junction;anchoring junction;cell cortex;cell junction;cell part;cell-substrate adherens junction;cell-substrate junction;centrosome;cytoplasmic part;cytoskeletal part;cytoskeleton;extracellular membrane-bounded organelle;extracellular organelle;extracellular region part;extracellular vesicular exosome;female germ cell nucleus;focal adhesion;germ cell nucleus;germinal v…	1.86e-25	145.52	132.43	136.86	-1.7178	256270000	0.682	0.71169	0.56313	NaN	0.85713	0.656	0.548012	P29966;A0A087WZH7	118;118	P29966	UID64	1	168
P29966-S-81	P29966	Myristoylated alanine-rich C-kinase substrate	MARCKS	0.68991	-0.341265	S	81	AGSGAASPSAAEK	0.771011	___1	2	24.9455	25.5563	25.533	25.8866	25.6326	25.5393			biological regulation;cellular metabolic process;cellular process;energy derivation by oxidation of organic compounds;energy reserve metabolic process;generation of precursor metabolites and energy;metabolic process;oxidation-reduction process;regulation of biological process;regulation of cell communication;regulation of cellular localization;regulation of cellular process;regulation of hormone …	actin binding;actin filament binding;binding;calmodulin binding;cytoskeletal protein binding;protein binding	actin cytoskeleton;adherens junction;anchoring junction;cell cortex;cell junction;cell part;cell-substrate adherens junction;cell-substrate junction;centrosome;cytoplasmic part;cytoskeletal part;cytoskeleton;extracellular membrane-bounded organelle;extracellular organelle;extracellular region part;extracellular vesicular exosome;female germ cell nucleus;focal adhesion;germ cell nucleus;germinal v…	1.24e-84	245.74	184.32	216.16	0.53931	293030000	0.639	NaN	0.66949	0.31157	0.7158	0.585	-1.51554	P29966;A0A087WZH7	81;81	P29966	UID65	1	168
P29966-S-27	P29966	Myristoylated alanine-rich C-kinase substrate	MARCKS	0.382572	-0.264638	S	27	EAAVASSPSKANG	0.99848	___1	2	25.7188	26.607	26.4091	26.7158	26.4738	26.3392			biological regulation;cellular metabolic process;cellular process;energy derivation by oxidation of organic compounds;energy reserve metabolic process;generation of precursor metabolites and energy;metabolic process;oxidation-reduction process;regulation of biological process;regulation of cell communication;regulation of cellular localization;regulation of cellular process;regulation of hormone …	actin binding;actin filament binding;binding;calmodulin binding;cytoskeletal protein binding;protein binding	actin cytoskeleton;adherens junction;anchoring junction;cell cortex;cell junction;cell part;cell-substrate adherens junction;cell-substrate junction;centrosome;cytoplasmic part;cytoskeletal part;cytoskeleton;extracellular membrane-bounded organelle;extracellular organelle;extracellular region part;extracellular vesicular exosome;female germ cell nucleus;focal adhesion;germ cell nucleus;germinal v…	1.14e-124	273.79	232.17	273.79	-0.67017	1050200000	0.162	NaN	0.2384	0.092314	0.62034	0.169	-0.909765	P29966;A0A087WZH7	27;27	P29966	UID66	1	168
P29966-S-101	P29966	Myristoylated alanine-rich C-kinase substrate	MARCKS	0.0144483	0.0110188	S	101	APEAGASPVEKEA	1	___1	2	28.0261	28.7685	28.5598	28.619	28.4951	28.2073			biological regulation;cellular metabolic process;cellular process;energy derivation by oxidation of organic compounds;energy reserve metabolic process;generation of precursor metabolites and energy;metabolic process;oxidation-reduction process;regulation of biological process;regulation of cell communication;regulation of cellular localization;regulation of cellular process;regulation of hormone …	actin binding;actin filament binding;binding;calmodulin binding;cytoskeletal protein binding;protein binding	actin cytoskeleton;adherens junction;anchoring junction;cell cortex;cell junction;cell part;cell-substrate adherens junction;cell-substrate junction;centrosome;cytoplasmic part;cytoskeletal part;cytoskeleton;extracellular membrane-bounded organelle;extracellular organelle;extracellular region part;extracellular vesicular exosome;female germ cell nucleus;focal adhesion;germ cell nucleus;germinal v…	1.38e-21	182.76	161.93	139.81	-0.11599	2377200000	0.765	NaN	0.61069	0.14396	0.5591	0.382	0.0436455	P29966;A0A087WZH7	101;101	P29966	UID67	1	168
P29966-S-170	P29966	Myristoylated alanine-rich C-kinase substrate	MARCKS	0.538407	-1.58731	S	170	FKLSGFSFKKNKK	1	___1	2	23.7374	27.4976	25.2632	27.8812	27.7034	25.6756			biological regulation;cellular metabolic process;cellular process;energy derivation by oxidation of organic compounds;energy reserve metabolic process;generation of precursor metabolites and energy;metabolic process;oxidation-reduction process;regulation of biological process;regulation of cell communication;regulation of cellular localization;regulation of cellular process;regulation of hormone …	actin binding;actin filament binding;binding;calmodulin binding;cytoskeletal protein binding;protein binding	actin cytoskeleton;adherens junction;anchoring junction;cell cortex;cell junction;cell part;cell-substrate adherens junction;cell-substrate junction;centrosome;cytoplasmic part;cytoskeletal part;cytoskeleton;extracellular membrane-bounded organelle;extracellular organelle;extracellular region part;extracellular vesicular exosome;female germ cell nucleus;focal adhesion;germ cell nucleus;germinal v…	0.017488	116.37	68.503	116.37	0.049928	831930000	0.10366	0.42094	0.9678	0.49314	0.94317	0.28047	-1.22003	P29966;A0A087WZH7	170;170	P29966	UID68	1	168
P29966-S-46	P29966	Myristoylated alanine-rich C-kinase substrate	MARCKS	0.199324	0.273699	S	46	KVNGDASPAAAES	1	___1	2	23.7642	25.3759	23.8224	23.9952	24.0499	24.0962			biological regulation;cellular metabolic process;cellular process;energy derivation by oxidation of organic compounds;energy reserve metabolic process;generation of precursor metabolites and energy;metabolic process;oxidation-reduction process;regulation of biological process;regulation of cell communication;regulation of cellular localization;regulation of cellular process;regulation of hormone …	actin binding;actin filament binding;binding;calmodulin binding;cytoskeletal protein binding;protein binding	actin cytoskeleton;adherens junction;anchoring junction;cell cortex;cell junction;cell part;cell-substrate adherens junction;cell-substrate junction;centrosome;cytoplasmic part;cytoskeletal part;cytoskeleton;extracellular membrane-bounded organelle;extracellular organelle;extracellular region part;extracellular vesicular exosome;female germ cell nucleus;focal adhesion;germ cell nucleus;germinal v…	1.96e-40	211.12	187.69	183.36	0.45572	606860000	0.677	0.23147	0.52187	NaN	0.82853	0.79	0.517766	P29966;A0A087WZH7	46;46	P29966	UID69	1	168
Q00536-S-110	Q00536	Cyclin-dependent kinase 16	CDK16	0.447021	1.36884	S	110	HPPRKISTEDINK	0.939201	___1	2	26.0975	27.2114	22.9357	24.2712	24.4271	23.4397			biological regulation;cell projection organization;cellular component organization;cellular component organization at cellular level;cellular component organization or biogenesis;cellular component organization or biogenesis at cellular level;cellular macromolecule metabolic process;cellular metabolic process;cellular process;cellular protein metabolic process;establishment of localization;establ…	adenyl nucleotide binding;adenyl ribonucleotide binding;ATP binding;binding;catalytic activity;cyclin-dependent protein kinase activity;kinase activity;nucleotide binding;phosphotransferase activity, alcohol group as acceptor;protein kinase activity;protein serine/threonine kinase activity;purine nucleotide binding;purine ribonucleoside triphosphate binding;purine ribonucleotide binding;ribonucle…	cell junction;cell part;cell projection;clathrin-coated vesicle;coated vesicle;cytoplasm;cytoplasmic membrane-bounded vesicle;cytoplasmic part;cytoplasmic vesicle;cytoskeleton;extrinsic to internal side of plasma membrane;extrinsic to membrane;extrinsic to plasma membrane;intracellular membrane-bounded organelle;intracellular non-membrane-bounded organelle;intracellular organelle;intracellular pa…	0.0121314	81.263	36.241	81.263	0.36243	289410000	NaN	NaN	NaN	NaN	NaN	NaN	1.03955	Q00536;Q00536-2;A0A087WZU2;Q00536-3;E5RGN0;E5RJM2;E5RIY8;E5RIU4	110;184;62;116;110;110;110;110	Q00536	UID71	1	174
Q9UK61-S-1103	Q9UK61	Protein FAM208A	FAM208A	0.986682	-0.371092	S	1103	GNLPPVSPNDSGA	1	___1	2	25.6665	26.1811	26.1086	26.2625	26.4986	26.3084						1.28e-05	133.04	101.66	51.591	-0.24568	527560000	NaN	NaN	NaN	NaN	NaN	NaN	-2.10462	A0A087X0F1;Q9UK61;Q9UK61-3;Q9UK61-4;Q9UK61-2	468;1103;1103;1042;666	A0A087X0F1;Q9UK61	UID72	1;2	180;7866
A0A087X0M4-S-258	A0A087X0M4	Kanadaptin	SLC4A1AP	0.329006	0.872912	S	258	KMLGEDSDEEEEM	1	___1	2	23.9856	25.814	25.3324	23.3601	23.0984	26.0548						1.55e-119	265.37	244.14	265.37	-0.71556	238870000	0.221	0.57632	0.59891	0.13159	NaN	0.577	0.79946	A0A087X0M4;Q9BWU0;A0A087WWF4;H7C256	258;312;82;74	A0A087X0M4	UID75	1	183
P51608-S-80	P51608	Methyl-CpG-binding protein 2	MECP2	0.346591	1.51914	S	80	VPEASASPKQRRS	0.988542	___1	2	26.7108	27.224	26.9842	27.5138	27.0043	21.8435			adult behavior;adult locomotory behavior;alcohol metabolic process;amine metabolic process;amine transport;anatomical structure development;associative learning;behavior;behavioral defense response;behavioral fear response;behavioral interaction between organisms;biological regulation;biosynthetic process;C21-steroid hormone metabolic process;carbohydrate metabolic process;carboxylic acid metabol…	binding;chromatin binding;DNA binding;double-stranded DNA binding;double-stranded methylated DNA binding;methyl-CpG binding;mRNA binding;nucleic acid binding;nucleic acid binding transcription factor activity;nucleotide binding;protein binding;protein binding transcription factor activity;protein domain specific binding;protein N-terminus binding;RNA binding;sequence-specific DNA binding;sequence…	cell part;chromatin;chromosomal part;cytoplasmic part;cytosol;extracellular region part;extracellular space;heterochromatin;intracellular membrane-bounded organelle;intracellular organelle;intracellular organelle part;intracellular part;membrane-bounded organelle;nuclear part;nucleoplasm;nucleus;organelle;organelle part	2.72e-112	255.88	233.16	243.93	0.050758	830510000	0.222	0.34609	0.61901	0.10082	0.34786	0.0759	0.835965	A0A087X1U4;A0A087WVW7;B5MCB4;P51608;A0A087WXF0;P51608-2;A0A0D9SFX7	76;76;92;80;80;92;80	A0A087X1U4;P51608	UID79	1	205;3692
P51608-S-229	P51608	Methyl-CpG-binding protein 2	MECP2	0.223823	0.156693	S	229	KMPFQTSPGGKAE	0.972707	___1	2	25.3215	25.3287	25.3296	25.2932	25.5696	24.6469			adult behavior;adult locomotory behavior;alcohol metabolic process;amine metabolic process;amine transport;anatomical structure development;associative learning;behavior;behavioral defense response;behavioral fear response;behavioral interaction between organisms;biological regulation;biosynthetic process;C21-steroid hormone metabolic process;carbohydrate metabolic process;carboxylic acid metabol…	binding;chromatin binding;DNA binding;double-stranded DNA binding;double-stranded methylated DNA binding;methyl-CpG binding;mRNA binding;nucleic acid binding;nucleic acid binding transcription factor activity;nucleotide binding;protein binding;protein binding transcription factor activity;protein domain specific binding;protein N-terminus binding;RNA binding;sequence-specific DNA binding;sequence…	cell part;chromatin;chromosomal part;cytoplasmic part;cytosol;extracellular region part;extracellular space;heterochromatin;intracellular membrane-bounded organelle;intracellular organelle;intracellular organelle part;intracellular part;membrane-bounded organelle;nuclear part;nucleoplasm;nucleus;organelle;organelle part	0.000113066	147.58	100.35	136.81	-0.32375	1499500000	0.33669	0.041378	0.57978	0.62282	0.08559	0.0047546	0.573063	A0A087X1U4;P51608;A0A087WXF0;P51608-2	225;229;229;241	A0A087X1U4;P51608	UID80	1	205;3692
O60271-2-S-258	O60271-2	C-Jun-amino-terminal kinase-interacting protein 4	SPAG9	0.162477	0.365194	S	258	DVSQGGSKATTPA	0.997448	___1	2	24.332	25.188	25.0772	22.937	25.5854	24.9793			activation of JUN kinase activity;activation of MAPK activity;biological regulation;cell differentiation;cellular component assembly;cellular component organization;cellular component organization or biogenesis;cellular developmental process;cellular macromolecule metabolic process;cellular metabolic process;cellular process;cellular protein metabolic process;developmental process;endosome transp…	binding;binding, bridging;cytoskeletal protein binding;enzyme binding;JUN kinase binding;kinase binding;kinesin binding;MAP-kinase scaffold activity;protein binding;protein complex scaffold;protein kinase binding;receptor signaling complex scaffold activity;signaling adaptor activity;structural molecule activity	acrosomal vesicle;cell part;cytoplasm;cytoplasmic membrane-bounded vesicle;cytoplasmic part;cytoplasmic vesicle;cytosol;extracellular membrane-bounded organelle;extracellular organelle;extracellular region part;extracellular vesicular exosome;integral to membrane;intracellular membrane-bounded organelle;intracellular organelle;intracellular part;intrinsic to membrane;membrane part;membrane-bounde…	5.55e-05	148.48	108.69	132.24	0.20692	178170000	NaN	0.53109	NaN	NaN	NaN	0.503	0.43217	O60271-2;A0A087X2D8;O60271-4;O60271-5;O60271-9	258;258;258;258;115	O60271-2	UID81	1	217
O60271-S-733	O60271	C-Jun-amino-terminal kinase-interacting protein 4	SPAG9	0.243075	-0.338676	S	733	RSASQSSLDKLDQ	0.991636	___1	2	25.4943	26.1728	26.0328	25.4419	26.0864	27.1876			activation of JUN kinase activity;activation of MAPK activity;biological regulation;cell differentiation;cellular component assembly;cellular component organization;cellular component organization or biogenesis;cellular developmental process;cellular macromolecule metabolic process;cellular metabolic process;cellular process;cellular protein metabolic process;developmental process;endosome transp…	binding;binding, bridging;cytoskeletal protein binding;enzyme binding;JUN kinase binding;kinase binding;kinesin binding;MAP-kinase scaffold activity;protein binding;protein complex scaffold;protein kinase binding;receptor signaling complex scaffold activity;signaling adaptor activity;structural molecule activity	acrosomal vesicle;cell part;cytoplasm;cytoplasmic membrane-bounded vesicle;cytoplasmic part;cytoplasmic vesicle;cytosol;extracellular membrane-bounded organelle;extracellular organelle;extracellular region part;extracellular vesicular exosome;integral to membrane;intracellular membrane-bounded organelle;intracellular organelle;intracellular part;intrinsic to membrane;membrane part;membrane-bounde…	0.000616168	108.98	44.273	108.98	0.03223	655720000	NaN	NaN	NaN	NaN	NaN	NaN	-0.615733	O60271-2;A0A087X2D8;O60271-4;O60271-5;O60271-9;O60271;O60271-3	723;724;719;719;576;733;733	O60271-2;O60271	UID83	1;2	217;2303
P62333-S-244	P62333	26S protease regulatory subunit 10B	PSMC6	0.341236	-0.441483	S	244	IGGRRFSEGTSAD	0.999745	___1	2	23.0804	23.8521	24.1835	23.4463	24.0837	24.9105			activation of immune response;activation of innate immune response;anaphase-promoting complex-dependent proteasomal ubiquitin-dependent protein catabolic process;antigen processing and presentation;antigen processing and presentation of exogenous antigen;antigen processing and presentation of exogenous peptide antigen;antigen processing and presentation of exogenous peptide antigen via MHC class …	adenyl nucleotide binding;adenyl ribonucleotide binding;ATP binding;ATPase activity;binding;binding, bridging;catalytic activity;hydrolase activity;hydrolase activity, acting on acid anhydrides;hydrolase activity, acting on acid anhydrides, in phosphorus-containing anhydrides;nucleoside-triphosphatase activity;nucleotide binding;protein binding;protein binding, bridging;purine nucleotide binding;…	cell part;cytoplasmic part;cytosol;cytosolic part;cytosolic proteasome complex;extracellular membrane-bounded organelle;extracellular organelle;extracellular region part;extracellular vesicular exosome;intracellular membrane-bounded organelle;intracellular organelle;intracellular organelle part;intracellular part;macromolecular complex;membrane;membrane-bounded organelle;membrane-bounded vesicle;…	0.00350263	128.36	71.014	128.36	0.37763	103810000	NaN	NaN	NaN	NaN	NaN	NaN	-0.824882	P62333;A0A087X2I1;H0YJX2	244;258;47	P62333;H0YJX2	UID86	1	219;1605
C9JFE4-S-454	C9JFE4	COP9 signalosome complex subunit 1	GPS1	0.191586	0.446726	S	454	SPPREGSQGELTP	0.996392	___1	3	24.8377	25.4359	23.3919	23.1532	23.8078	25.3643					cell part;cytoplasm;intracellular membrane-bounded organelle;intracellular organelle;intracellular part;membrane-bounded organelle;nucleus;organelle	3.9e-08	134.21	119.28	89.356	-0.92105	341700000	0.404	0.4173	0.79382	0.44175	0.78759	NaN	0.500045	A0A096LP07;A8K070;J3QQX0;C9JFE4;Q13098-5;Q13098-7;Q13098	469;509;62;454;470;510;474	A0A096LP07;C9JFE4;Q13098	UID88	1	228;836;4270
A0A096LP25-S-249	A0A096LP25	Uncharacterized protein FLJ45252	AAK1	0.466888	-0.293297	S	249	FAPPEVSPEQAKT	1	___1	3	26.5805	27.3333	27.0276	27.4387	27.4319	26.9507						4.11e-05	132.84	98.393	43.315	-1.9121	1043500000	0.289	0.27496	0.87888	0.22217	0.57668	0.291	-1.07907	A0A096LP25;Q6ZSR9;A0A096LNZ0	249;93;217	A0A096LP25	UID89	1	230
Q641Q2-S-498	Q641Q2	WASH complex subunit FAM21C;WASH complex subunit FAM21A	FAM21C;FAM21A	1.30994	-0.30879	S	498	KEKAVASPEATVS	1	___1	2	25.9649	26.0945	25.8071	26.3011	26.3677	26.1241	+	Intensity cxh_Intensity cxhc	cellular process;endosome transport;establishment of localization;establishment of localization in cell;establishment of protein localization;intracellular transport;protein transport;retrograde transport, endosome to Golgi;transport;vesicle-mediated transport	binding;lipid binding	cell part;cytoplasmic part;early endosome;early endosome membrane;endosomal part;endosome;endosome membrane;intracellular membrane-bounded organelle;intracellular organelle;intracellular organelle part;intracellular part;macromolecular complex;membrane;membrane-bounded organelle;organelle;organelle membrane;organelle part;plasma membrane;protein complex;WASH complex	1.84e-41	214.58	191.21	214.58	0.21747	450710000	0.505	0.16232	0.7451	0.44555	0.55922	0.28	-2.79652	A0A0A0MR88;A0A096LPC5;Q9Y4E1-4;Q9Y4E1;Q9Y4E1-6;Q9Y4E1-2;J3KP36;Q9Y4E1-3;Q9Y4E1-5;Q641Q2;F8W7U3;Q641Q2-2;E7ESD2;A0A087WYF6	498;498;498;498;498;490;442;443;474;498;410;498;498;474	A0A0A0MR88;Q641Q2	UID90	1	234;5057
Q641Q2-S-1075	Q641Q2	WASH complex subunit FAM21C;Putative WASH complex subunit FAM21;WASH complex subunit FAM21A	FAM21C;FAM21D;FAM21A	0.280119	-0.443538	S	1075	WADGAISPNGHRP	1	___1	4	26.5482	25.5551	27.6033	27.4256	26.6043	27.0073			cellular process;endosome transport;establishment of localization;establishment of localization in cell;establishment of protein localization;intracellular transport;protein transport;retrograde transport, endosome to Golgi;transport;vesicle-mediated transport	binding;lipid binding	cell part;cytoplasmic part;early endosome;early endosome membrane;endosomal part;endosome;endosome membrane;intracellular membrane-bounded organelle;intracellular organelle;intracellular organelle part;intracellular part;macromolecular complex;membrane;membrane-bounded organelle;organelle;organelle membrane;organelle part;plasma membrane;protein complex;WASH complex	2.47e-21	173.65	157.68	107.74	0.1326	1671900000	NaN	NaN	0.89886	0.49417	NaN	NaN	-0.696154	A0A0A0MR88;A0A096LPC5;Q9Y4E1-4;Q9Y4E1;Q9Y4E1-6;Q9Y4E1-2;J3KP36;Q9Y4E1-3;Q9Y4E1-5;Q5SRD0;Q641Q2;F8W7U3;Q641Q2-2;E7ESD2;A0A087WYF6	1075;1075;1054;1052;1013;1044;996;997;979;42;1075;987;1054;1013;979	A0A0A0MR88;Q641Q2	UID93	1	234;5057
A0A0A0MSZ1-S-492	A0A0A0MSZ1	MAP/microtubule affinity-regulating kinase 3	MARK3	0.343242	0.4321	S	492	KGIAPASPMLGNA	1	___1	2	25.4756	25.165	25.1186	25.3521	25.3075	23.8032				adenyl nucleotide binding;adenyl ribonucleotide binding;ATP binding;binding;catalytic activity;kinase activity;nucleotide binding;phosphotransferase activity, alcohol group as acceptor;protein kinase activity;purine nucleotide binding;purine ribonucleoside triphosphate binding;purine ribonucleotide binding;ribonucleotide binding;transferase activity;transferase activity, transferring phosphorus-c…		5.37e-27	189.37	164.84	176.29	-0.48751	637220000	0.458	0.63764	NaN	0.75656	0.79911	NaN	0.829035	A0A0A0MQR8;P27448-6;P27448-7;H0YIY6;H0YKP9;A0A0A0MSZ1;A0A0A0MT23;J3KNR0;P27448;P27448-3;P27448-4;P27448-2;A0A0A0MST9;P27448-8	453;453;476;221;48;492;469;492;469;469;469;492;390;390	A0A0A0MQR8;A0A0A0MSZ1	UID94	1	239;316
F5H0Q6-S-547	F5H0Q6	CLK4-associating serine/arginine rich protein	CLASRP	0.176758	0.138941	S	547	LTRPAASPAVGEK	0.999979	___1	3	27.4566	28.4342	28.1641	27.969	27.9129	27.7563						0.000156042	137.61	67.513	104.88	-0.55638	2695300000	0.1881	NaN	0.24906	NaN	NaN	NaN	0.46572	F5H0Q6;A0A0A0MQS2;Q8N2M8;Q8N2M8-3;Q8N2M8-4	547;547;547;547;485	F5H0Q6	UID97	1	241
F5H0Q6-S-294	F5H0Q6	CLK4-associating serine/arginine rich protein	CLASRP	0.398451	-1.09195	S	294	SYARRDSPTYDPY	0.997621	___1	2	21.3869	20.8304	24.3783	22.6492	23.3251	23.8971						0.00779309	107.12	66.963	107.12	-1.394	54516000	NaN	NaN	NaN	NaN	NaN	NaN	-0.941999	F5H0Q6;A0A0A0MQS2;Q8N2M8;Q8N2M8-3;Q8N2M8-4	294;294;294;294;232	F5H0Q6	UID98	1	241
Q96I15-S-129	Q96I15	Selenocysteine lyase	SCLY	0.717547	1.51573	S	129	HTGGHHSPVKGAK	0.998876	___1	3	26.198	25.2646	23.5678	23.377	22.5483	24.558			amine metabolic process;carboxylic acid metabolic process;cellular amine metabolic process;cellular amino acid metabolic process;cellular ketone metabolic process;cellular metabolic process;cellular nitrogen compound metabolic process;cellular process;metabolic process;nitrogen compound metabolic process;organic acid metabolic process;oxoacid metabolic process;primary metabolic process;small mole…	binding;carbon-sulfur lyase activity;catalytic activity;cofactor binding;lyase activity;pyridoxal phosphate binding;selenocysteine lyase activity;transferase activity;vitamin B6 binding;vitamin binding	cell part;cytoplasmic part;cytosol;intracellular part	0.00376785	70.889	48.311	70.889	0.25421	135860000	NaN	NaN	NaN	NaN	NaN	NaN	1.56946	Q96I15;A0A0A0MQU4;Q96I15-2;H7C280	129;137;129;117	Q96I15	UID99	1	244
A0A0A0MR66-S-154	A0A0A0MR66	RNA-binding protein 10	RBM10	0.0929831	0.291171	S	154	RRRHRHSPTGPPG	0.997617	___1	3	22.0591	24.9831	25.3134	23.0846	23.8477	24.5497			3'-UTR-mediated mRNA stabilization;biological regulation;cellular macromolecule metabolic process;cellular metabolic process;cellular nitrogen compound metabolic process;cellular process;macromolecule metabolic process;metabolic process;mRNA metabolic process;mRNA stabilization;negative regulation of biological process;negative regulation of biosynthetic process;negative regulation of cell prolif…	binding;cation binding;ion binding;metal ion binding;nucleic acid binding;nucleotide binding;transition metal ion binding;zinc ion binding		0.000442203	110.97	92.376	110.97	0.083899	938430000	NaN	NaN	NaN	NaN	NaN	NaN	0.260601	A0A0A0MR66;P98175;P98175-2	154;89;89	A0A0A0MR66	UID101	1	255
A0A0A0MR66-S-788	A0A0A0MR66	RNA-binding protein 10	RBM10	0.0789755	0.139336	S	788	ASDDRPSPPRGLV	0.999648	___1	2	25.4498	25.2752	25.5743	24.4057	24.9984	26.4772			3'-UTR-mediated mRNA stabilization;biological regulation;cellular macromolecule metabolic process;cellular metabolic process;cellular nitrogen compound metabolic process;cellular process;macromolecule metabolic process;metabolic process;mRNA metabolic process;mRNA stabilization;negative regulation of biological process;negative regulation of biosynthetic process;negative regulation of cell prolif…	binding;cation binding;ion binding;metal ion binding;nucleic acid binding;nucleotide binding;transition metal ion binding;zinc ion binding		0.00370344	95.66	63.406	86.262	-1.5508	541150000	NaN	NaN	NaN	NaN	NaN	NaN	0.224007	A0A0A0MR66;P98175;P98175-2;P98175-3;P98175-4	788;723;722;646;645	A0A0A0MR66	UID102	1	255
A0A0A0MR66-S-4	A0A0A0MR66		RBM10	0.645772	-0.335646	S	4	___MSGSPSLTAR	0.999851	___1	2	27.186	27.8589	27.7308	27.9239	28.1236	27.7351			3'-UTR-mediated mRNA stabilization;biological regulation;cellular macromolecule metabolic process;cellular metabolic process;cellular nitrogen compound metabolic process;cellular process;macromolecule metabolic process;metabolic process;mRNA metabolic process;mRNA stabilization;negative regulation of biological process;negative regulation of biosynthetic process;negative regulation of cell prolif…	binding;cation binding;ion binding;metal ion binding;nucleic acid binding;nucleotide binding;transition metal ion binding;zinc ion binding		1.35e-50	227.56	190.24	227.56	-0.067896	1389400000	NaN	NaN	0.78633	NaN	0.92043	NaN	-1.42955	A0A0A0MR66	4	A0A0A0MR66	UID103	1	255
Q8WXG6-S-1059	Q8WXG6	MAP kinase-activating death domain protein	MADD	0.18698	0.24649	S	1059	PDKRKRSPTESVN	0.960669	___1	2	22.8313	23.9066	24.2295	23.6138	23.7471	22.867			activation of MAPK activity;biological regulation;cell surface receptor linked signaling pathway;cellular macromolecule metabolic process;cellular metabolic process;cellular process;cellular protein metabolic process;cellular response to stimulus;macromolecule metabolic process;macromolecule modification;metabolic process;phosphate-containing compound metabolic process;phosphorus metabolic proces…	binding;cytokine receptor binding;death receptor binding;enzyme activator activity;enzyme regulator activity;GTPase regulator activity;guanyl-nucleotide exchange factor activity;kinase activator activity;kinase regulator activity;nucleoside-triphosphatase regulator activity;protein binding;protein kinase activator activity;protein kinase regulator activity;Rab guanyl-nucleotide exchange factor ac…	cell part;cytoplasm;integral to membrane;intracellular part;intrinsic to membrane;membrane;membrane part;plasma membrane	1.49e-05	149.6	109.98	149.6	0.1408	314460000	0.409	0.79957	0.40006	0.78646	0.71277	0.756	0.489435	Q8WXG6;Q8WXG6-3;A0A0A0MRB5;Q8WXG6-7;Q8WXG6-2;Q8WXG6-6;Q8WXG6-8;Q8WXG6-5;Q8WXG6-4	1059;1039;1039;1059;1059;996;996;996;1016	Q8WXG6	UID105	1	259
Q8IXQ4-S-105	Q8IXQ4	GPALPP motifs-containing protein 1	GPALPP1	0.512934	-1.90355	S	105	FKKQDDSPPRPII	1	___1	3	23.5789	22.2285	26.0477	23.4929	26.9711	27.1018						1.79e-07	146.2	124.08	58.627	0.25781	1483500000	NaN	NaN	NaN	NaN	NaN	NaN	-1.17002	Q8IXQ4;A0A0A0MRI1;Q8IXQ4-4	105;103;105	Q8IXQ4	UID109	1	267
A0A0A0MRM9-S-572	A0A0A0MRM9	Nucleolar and coiled-body phosphoprotein 1	NOLC1	1.19485	-0.892598	S	572	GKAAKNSEEEEEE	1	___1	2	26.891	27.6261	27.8453	27.9605	28.4493	28.6303						2.83e-113	272.96	224.39	154.67	-0.52981	2874600000	0.661	NaN	0.746	0.87239	0.79956	0.974	-2.54195	A0A0A0MRM9;Q14978-2;Q14978;Q14978-3	572;573;563;564	A0A0A0MRM9;Q14978-3	UID110	1	272;4513
A0A0A0MRM9-S-547	A0A0A0MRM9	Nucleolar and coiled-body phosphoprotein 1	NOLC1	0.287649	-0.137932	S	547	KLKGKGSPRPQAP	1	___1	3	31.4192	31.8591	32.0294	31.7736	31.9717	31.9761						0.00426075	93.477	53.855	42.976	0.45446	25524000000	0.43373	0.3542	0.88541	0.6177	0.69216	0.56588	-0.712259	A0A0A0MRM9;Q14978-2;Q14978;Q14978-3	547;548;538;539	A0A0A0MRM9;Q14978-3	UID111	1	272;4513
Q8IZP0-S-225	Q8IZP0	Abl interactor 1	ABI1	0.0638251	0.0923417	S	225	RLGSQHSPGRTAS	0.999604	___1	2	27.7575	27.7496	28.4311	27.0818	27.943	28.6365			actin cytoskeleton organization;actin filament organization;actin filament-based process;actin polymerization or depolymerization;anatomical structure development;anatomical structure formation involved in morphogenesis;anatomical structure morphogenesis;anterior/posterior pattern specification;biological regulation;cell development;cell part morphogenesis;cell projection morphogenesis;cell proje…	binding;cytoskeletal protein binding;enzyme activator activity;enzyme regulator activity;kinase activator activity;kinase regulator activity;protein binding;protein complex binding;protein kinase activator activity;protein kinase regulator activity;protein tyrosine kinase activator activity	cell junction;cell part;cell projection;cell projection part;cytoplasmic part;cytoskeletal part;cytoskeleton;cytosol;endoplasmic reticulum;extracellular membrane-bounded organelle;extracellular organelle;extracellular region part;extracellular vesicular exosome;filopodium;growth cone;intracellular;intracellular membrane-bounded organelle;intracellular non-membrane-bounded organelle;intracellular …	0.00191668	124.12	100.03	124.12	0.0665	1631900000	0.91645	0.41683	0.56877	0.27815	0.58474	0.59937	0.183508	Q8IZP0;Q8IZP0-3;Q8IZP0-2;A0A0A0MRT6;Q8IZP0-4;Q8IZP0-5;Q8IZP0-6;Q8IZP0-9;Q8IZP0-12;B6VEX4;Q8IZP0-10;Q8IZP0-8;Q8IZP0-7;Q8IZP0-11	225;225;220;220;225;220;225;225;242;225;220;225;225;161	Q8IZP0	UID112	1	279
Q15025-S-266	Q15025	TNFAIP3-interacting protein 1	TNIP1	0.313856	-0.257773	S	266	ASGRPGSPKMEGT	0.999895	___1	2	27.0168	28.0176	27.9261	27.7069	28.0405	27.9865			activation of immune response;activation of innate immune response;biological adhesion;biological regulation;biosynthetic process;cell adhesion;cell-cell adhesion;cellular biosynthetic process;cellular macromolecule biosynthetic process;cellular macromolecule metabolic process;cellular metabolic process;cellular process;cellular protein metabolic process;cellular response to stimulus;defense resp…	binding;enzyme binding;kinase binding;mitogen-activated protein kinase binding;protein binding;protein kinase binding	cell part;cytoplasm;intracellular;intracellular membrane-bounded organelle;intracellular organelle;intracellular part;membrane-bounded organelle;nucleus;organelle	3.35e-06	156.52	121.95	156.52	0.31305	1423600000	NaN	NaN	NaN	NaN	NaN	NaN	-0.767747	Q15025;E7EMV7;A0A0A0MRZ4;Q15025-7;Q15025-8;Q15025-5;Q15025-6;Q15025-4;Q15025-3;Q15025-2;E7EW15	266;213;266;266;266;266;266;266;213;266;213	Q15025	UID114	1	287
Q92750-S-595	Q92750	Transcription initiation factor TFIID subunit 4B	TAF4B	0.0437617	0.0367597	S	595	ILSLQASPTQKNR	0.872261	___1	2	25.3015	25.7271	25.4325	25.4834	25.8788	24.9885			biosynthetic process;cellular biosynthetic process;cellular macromolecule biosynthetic process;cellular macromolecule metabolic process;cellular metabolic process;cellular nitrogen compound metabolic process;cellular process;female gamete generation;gamete generation;gene expression;macromolecule biosynthetic process;macromolecule metabolic process;male gamete generation;metabolic process;multice…	binding;DNA binding;NF-kappaB binding;nucleic acid binding;nucleic acid binding transcription factor activity;protein binding;sequence-specific DNA binding transcription factor activity;transcription factor binding	cell part;cytoplasm;intracellular non-membrane-bounded organelle;intracellular organelle;intracellular organelle part;intracellular part;macromolecular complex;non-membrane-bounded organelle;nuclear part;nucleolus;nucleoplasm;nucleoplasm part;organelle;organelle part;protein complex;transcription factor complex;transcription factor TFIID complex	9.7e-07	158.4	119.65	158.4	-3.0767	290970000	NaN	NaN	NaN	NaN	NaN	NaN	0.128244	Q92750;A0A0A0MSA8;J3KTH2;Q92750-2	595;598;600;595	Q92750	UID115	1	294
Q13017-S-1218	Q13017	Rho GTPase-activating protein 5	ARHGAP5	0.0425957	-0.0579224	S	1218	DNPAITSDQELDD	0.960409	___1	2	22.7268	22.8905	24.1629	23.133	23.3836	23.4373			anatomical structure development;biological adhesion;biological regulation;cell adhesion;cellular component organization;cellular component organization or biogenesis;cellular process;cellular response to stimulus;developmental process;gland development;intracellular signal transduction;mammary gland development;metabolic process;organ development;positive regulation of biological process;positiv…	binding;catalytic activity;enzyme activator activity;enzyme regulator activity;GTP binding;GTPase activator activity;GTPase activity;GTPase regulator activity;guanyl nucleotide binding;guanyl ribonucleotide binding;hydrolase activity;hydrolase activity, acting on acid anhydrides;hydrolase activity, acting on acid anhydrides, in phosphorus-containing anhydrides;nucleoside-triphosphatase activity;n…	cell part;cytoplasm;cytoplasmic part;cytosol;intracellular part;membrane	6.13e-27	188.44	155.81	188.44	0.29628	46218000	NaN	NaN	NaN	NaN	NaN	NaN	-0.12497	Q13017;A0A0A0MSK6;Q13017-2;H0YK04	1218;1217;1218;96	Q13017	UID117	1	307
[truncated: 2,732 more rows]

## Sheet: HL-60 Modulated
Phosphoproteome identified in HL-60 cells – Differentially modulated phosphopeptides in OCI-AML3 cells treated with CX-4945 respect to non-treated cells (p-value < 0.05 and |FC| >= 1.5). Highlighted in grey are those phosphopeptides corresponding to proteins identified with decreased abundance in proteomic analysis
[truncated: 276 more rows]

## Sheet: OCI-AML3 All Phosphoproteome
Phosphoproteome identified in OCI-AML3 cells – Unique phosphopeptides dataset
[truncated: 2,977 more rows]

## Sheet: OCI-AML3 Modulated
Phosphoproteome identified in OCI-AML3 cells – Differentially modulated phosphopeptides in OCI-AML3 cells treated with CX-4945 respect to non-treated cells (p-value < 0.05 and |FC| >= 1.5). Highlighted in grey are those phosphopeptides corresponding to proteins identified with decreased abundance in proteomic analysis.
[truncated: 1,325 more rows]
